# Supplementary material for: Regulatory Network and Prognostic Effect Investigation of PIP4K2A in Leukemia and Solid Cancers
Source: Front Genet. 2019 Jan 15;9:721. doi: 10.3389/fgene.2018.00721 (PMC6341070; doi:10.3389/fgene.2018.00721)
Supplement: Supplementary file 7 [file Table_1.xlsx]

## Sheet: Table S1
Supplementary Table 1: Summary information for the B-ALL microarray datasets
Year	Author[*]	Dataset ID	Age group	Patient Numbers	Analyses
2004	Holleman A et al	GSE635	pediatric	174	Discovery
2008	Sorich MJ et al	GSE10255	pediatric	161
2008	Bhojwani D et al	GSE7440	pediatric	99
2009	Bungaro S et al	GSE10792	pediatric	160
2009	den Boer ML et al	GSE13351	pediatric	107
2009	den Boer ML et al	GSE13425	pediatric	190
2010	Kang H et al	GSE11877	pediatric	207
2012	Zhang J et al	GSE33315	pediatric	94
2009	Haferlach T et al	GSE13204	all ages	3334	Validation
* number in the brackets represent the references in the manuscript

## Sheet: Table S2
Supplementary Table 2: candidates of PIP4K2A related genes in different dataset of B-ALL
Probe ID	Gene	GSE7440				GSE10255				GSE10792				GSE11877				GSE13351				GSE13425				GSE33315				GSE635
		p-value	coefficient	SE	adjusted r2	p-value	coefficient	SE	adjusted r2	p-value	coefficient	SE	adjusted r2	p-value	coefficient	SE	adjusted r2	p-value	coefficient	SE	adjusted r2	p-value	coefficient	SE	adjusted r2	p-value	coefficient	SE	adjusted r2	p-value	coefficient	SE	adjusted r2
200046_at	DAD1	4.59127e-09	0.548503	0.0851733	0.292274	0.00391222	0.393181	0.134282	0.0451944	1.0963e-05	0.292322	0.0622366	0.208401	2.69813e-12	0.387443	0.0520683	0.208816	2.66016e-06	0.337608	0.0673385	0.209632	1.22683e-05	0.423714	0.093705	0.112768	2.37336e-12	0.42421	0.058939	0.0953505	3.84111e-07	0.466944	0.0883977	0.135256
200077_s_at	OAZ1	8.50338e-16	1.15508	0.119964	0.48342	2.54525e-09	1.17579	0.1861	0.195646	9.11233e-05	1.38834	0.336593	0.16678	1.70991e-05	0.423288	0.096112	0.0819808	5.56287e-07	1.04799	0.194358	0.235771	3.82901e-05	0.585676	0.138053	0.099989	1.78666e-24	1.11503	0.103289	0.193356	8.70504e-05	0.545609	0.135716	0.0810112
200096_s_at	ATP6V0E1	3.9719e-06	0.531309	0.108618	0.189595	0.0109476	0.349199	0.135632	0.033983	0.000222418	0.515813	0.133273	0.148752	1.57799e-06	0.418313	0.0845831	0.102235	7.33744e-07	0.41933	0.0787323	0.231202	0.0001343	0.400307	0.102157	0.0857765	1.86967e-17	0.556118	0.062937	0.137864	0.000609621	0.383507	0.109817	0.0611141
200615_s_at	AP2B1	3.25528e-16	0.485259	0.0494073	0.493445	9.24143e-06	0.539137	0.117652	0.111106	1.83263e-09	0.57407	0.0844761	0.360924	2.67946e-05	0.305384	0.0710775	0.0781339	4.66192e-05	0.284929	0.0665767	0.159865	0.00495034	0.21218	0.0743987	0.0445475	6.45616e-17	0.450067	0.0518866	0.133466	0.0186738	0.156401	0.0658627	0.0262623
200629_at	WARS	1.55952e-07	0.560607	0.0991062	0.240295	0.00635055	0.277435	0.100309	0.0399024	5.61483e-07	0.421036	0.0772888	0.263867	4.94699e-05	0.272684	0.0657667	0.0728704	0.00019192	0.41408	0.106454	0.134406	0.0232578	0.25768	0.112409	0.0270571	2.00626e-10	0.371965	0.057221	0.0788456	0.0016839	0.327743	0.102689	0.0507008
200738_s_at	PGK1	9.00117e-08	0.650517	0.112515	0.24862	0.0366488	0.297457	0.141147	0.0210551	0.00381222	0.594683	0.199457	0.0897646	0.00011593	0.350563	0.0891923	0.0655401	0.00041229	0.449502	0.122518	0.120438	0.000447565	0.461434	0.128577	0.0720487	0.00451116	0.213374	0.0747775	0.0146015	0.00116146	0.468679	0.141857	0.0545069
200742_s_at	TPP1	7.00011e-16	0.718361	0.0743055	0.485466	0.0204118	0.25498	0.108865	0.0272712	4.64063e-05	0.437413	0.101456	0.180225	6.875e-11	0.460048	0.0668079	0.183896	3.18004e-10	0.511039	0.0722628	0.350058	7.2604e-06	0.464689	0.100006	0.118618	2.74036e-14	0.520855	0.0663574	0.111701	0.00778516	0.289978	0.107676	0.0350766
200743_s_at	TPP1	4.39317e-10	0.69167	0.0996355	0.325029	0.0101941	0.345208	0.132761	0.0347559	1.52166e-06	0.686472	0.131986	0.245649	8.91614e-13	0.500257	0.0656022	0.217177	6.99065e-14	0.624333	0.070529	0.459493	1.38845e-10	0.682003	0.0989847	0.232974	3.44374e-23	0.729789	0.0698072	0.183457	6.1515e-08	0.61808	0.109129	0.153036
200882_s_at	PSMD4	5.19326e-09	0.717644	0.111902	0.290514	0.0269266	0.324574	0.145335	0.024316	0.000124293	0.554328	0.137303	0.16054	4.41594e-10	0.514359	0.0784639	0.169263	9.3987e-09	0.565514	0.0893438	0.300346	7.26516e-05	0.466855	0.114442	0.0927496	4.91379e-14	0.539577	0.069477	0.109576	2.04722e-06	0.554357	0.112738	0.118758
200895_s_at	FKBP4	1.89275e-10	0.574636	0.0807139	0.33643	0.000147959	0.223293	0.0574261	0.0810899	0.0385741	0.250332	0.118989	0.0410677	1.23373e-06	0.238536	0.0477162	0.104311	0.00254775	0.242012	0.077954	0.0866961	0.0290901	0.177511	0.0805719	0.0245695	3.69973e-13	0.252723	0.0338127	0.102193	2.48834e-05	0.285554	0.0658805	0.0937218
200901_s_at	M6PR	3.37395e-07	0.681991	0.124473	0.228467	0.0326979	0.381312	0.176975	0.0222579	0.00100021	0.592115	0.173238	0.117798	1.77704e-05	0.471006	0.10717	0.0816513	5.35369e-07	0.705585	0.130636	0.236402	2.4788e-05	0.443489	0.101937	0.104885	1.37966e-10	0.558238	0.0850772	0.0802473	1.407e-05	0.451615	0.100984	0.0994766
200975_at	PPT1	1.25075e-15	0.770917	0.080716	0.479336	0.00215095	0.477279	0.152995	0.0517493	1.24023e-05	0.450857	0.0966546	0.206023	1.58639e-06	0.373155	0.0754698	0.102191	8.35149e-05	0.510212	0.123787	0.149441	0.00490963	0.381988	0.13381	0.0446417	4.83589e-06	0.439085	0.0949506	0.0405757	5.80059e-06	0.565975	0.120924	0.108375
201002_s_at	TMEM189-UBE2V1 /// UBE2V1	8.66063e-09	0.782054	0.124101	0.283165	1.13061e-15	1.1163	0.125299	0.328782	0.0124926	0.602271	0.235593	0.0647125	0.000115704	0.461969	0.117522	0.065557	5.67661e-06	0.78165	0.161993	0.196699	0.0001793	0.64905	0.168968	0.082488	6.81224e-34	0.938715	0.0714681	0.262457	2.36917e-05	0.761946	0.175305	0.094218
201046_s_at	RAD23A	3.72262e-07	0.760049	0.1393	0.226948	1.58475e-12	0.778757	0.101486	0.265661	7.87941e-06	1.00205	0.209505	0.214738	9.03888e-09	0.496109	0.0827512	0.145024	0.000305953	0.530273	0.14118	0.125904	0.00459529	0.301131	0.104675	0.0453967	8.86755e-34	0.834225	0.0636444	0.261653	0.000329189	0.382369	0.104316	0.0674261
201047_x_at	RAB6A	2.31065e-11	0.938593	0.124194	0.364112	1.95244e-09	1.05764	0.166055	0.198263	8.7496e-07	0.917416	0.17185	0.255809	3.39597e-10	0.965315	0.146201	0.171344	5.26435e-05	0.674209	0.158748	0.1577	5.5325e-05	0.73721	0.177672	0.095833	1.12084e-21	0.878081	0.0874222	0.171657	0.00011509	0.723855	0.18336	0.0781655
201145_at	HAX1	2.11935e-07	0.634387	0.11356	0.235613	0.032478	0.373378	0.173071	0.0223292	0.000836724	0.508297	0.146337	0.121507	3.551e-10	0.617774	0.0936783	0.17099	1.66191e-06	0.604399	0.117845	0.21757	0.000104934	0.591015	0.148358	0.0885801	3.94208e-15	0.631107	0.0777212	0.118728	6.17964e-07	0.704946	0.136082	0.130592
201172_x_at	ATP6V0E1	2.09463e-05	0.517647	0.115717	0.162475	0.0194832	0.424187	0.179732	0.0277699	0.000922116	0.479164	0.139159	0.119488	2.25269e-07	0.414374	0.0773376	0.118559	1.08049e-06	0.419664	0.0801944	0.224775	2.37739e-05	0.425552	0.0975836	0.105354	1.44122e-14	0.566953	0.0714068	0.114036	0.000530496	0.368524	0.104342	0.0625388
201227_s_at	NDUFB8	1.37806e-09	0.806497	0.120392	0.309254	0.000691427	0.625706	0.180792	0.0642066	0.00130624	0.756606	0.226952	0.112235	8.95551e-07	0.524896	0.10357	0.107008	0.000172396	0.513861	0.131083	0.136355	0.0487474	0.297178	0.14958	0.0188986	8.18407e-05	0.423367	0.106561	0.0297611	0.000520734	0.487502	0.137823	0.0627291
201290_at	SEC11A	5.02698e-08	0.734638	0.124246	0.257354	1.25766e-06	0.858105	0.170281	0.132297	0.00319345	0.644926	0.21204	0.0934941	5.57823e-07	0.533515	0.103219	0.110982	0.015817	0.40871	0.166164	0.0525772	0.00194783	0.497238	0.157706	0.055212	3.41069e-13	0.706645	0.0943938	0.102491	0.000537769	0.549224	0.155675	0.0623992
201318_s_at	MYL12A /// MYL12B	5.7088e-05	0.500231	0.118816	0.145785	0.0269231	0.283048	0.126738	0.0243173	0.00162311	0.493848	0.151288	0.107697	0.000262538	0.290177	0.0781209	0.0584888	0.00019079	0.384745	0.0988699	0.134514	0.0134848	0.232249	0.0929037	0.0331721	2.94368e-07	0.305189	0.058683	0.0512681	0.0266302	0.22543	0.100808	0.0227312
201384_s_at	NBR1	1.56837e-09	0.563946	0.0845339	0.307447	3.30673e-11	0.545492	0.0764958	0.237555	4.22925e-17	0.742237	0.0691347	0.588189	6.73109e-10	0.352782	0.0544502	0.165915	7.99938e-10	0.655926	0.0954483	0.336856	0.0403033	0.151093	0.0730506	0.0209754	4.10568e-32	0.606281	0.0477014	0.249855	7.81185e-06	0.234183	0.050786	0.105392
201413_at	HSD17B4	7.27404e-09	0.575519	0.0907783	0.28568	0.0260224	0.403029	0.179371	0.0246792	3.72218e-05	0.384665	0.0879957	0.184582	1.06135e-06	0.379198	0.075364	0.105579	2.74634e-11	0.516337	0.0679715	0.383907	7.70677e-05	0.281553	0.0692773	0.0920811	2.87633e-13	0.439307	0.0584878	0.103116	1.79523e-05	0.265612	0.0601796	0.0970198
201423_s_at	CUL4A	2.93098e-21	0.925654	0.0759965	0.600583	6.0196e-07	0.899795	0.172995	0.140031	3.58941e-06	0.635631	0.127512	0.22965	8.39999e-07	0.694407	0.136647	0.107546	0.000564677	0.43217	0.120867	0.114655	0.00127889	0.28398	0.0865277	0.0600306	2.8243e-19	0.792461	0.0845759	0.152592	0.0142796	0.186816	0.0754664	0.0289509
201432_at	CAT	7.79288e-14	0.778932	0.0893396	0.433582	2.7679e-08	0.543357	0.0929405	0.171753	3.91193e-08	0.609057	0.100067	0.310614	4.10298e-12	0.429926	0.0583303	0.20563	3.60848e-09	0.445214	0.0680544	0.31475	9.16231e-05	0.381368	0.0948865	0.0901195	9.02197e-31	0.601218	0.0485438	0.240215	4.85669e-05	0.378843	0.0908763	0.0869454
201443_s_at	ATP6AP2	1.66255e-06	0.509554	0.0998551	0.203511	0.0111673	0.257625	0.100344	0.0337678	0.00234304	0.527791	0.167835	0.100003	1.04968e-07	0.434022	0.0787156	0.124901	0.00239836	0.285007	0.0912219	0.0878237	3.58492e-06	0.452593	0.0940731	0.126446	2.46821e-06	0.265306	0.0556417	0.0431477	8.20864e-06	0.470699	0.102335	0.104895
201463_s_at	TALDO1	3.17585e-15	0.670066	0.0715607	0.469344	7.23639e-16	0.804708	0.0895791	0.332494	5.40942e-10	0.6651	0.0940295	0.379997	6.49843e-12	0.417423	0.0572379	0.202121	1.37798e-10	0.431431	0.0594917	0.361811	3.1135e-06	0.416476	0.0859868	0.128003	6.59837e-41	0.763108	0.0517226	0.310124	7.47931e-09	0.49309	0.0810533	0.173114
201470_at	GSTO1	7.06413e-09	0.657506	0.103606	0.286101	0.0350872	0.268523	0.126332	0.0215137	1.02771e-05	0.552612	0.117232	0.209644	2.21419e-09	0.538775	0.0860643	0.156393	0.000277415	0.358762	0.0948021	0.127693	0.000461365	0.399072	0.111467	0.0717015	1.10639e-07	0.374929	0.0695614	0.0549964	2.78221e-06	0.489651	0.100994	0.115709
201487_at	CTSC	0.00220896	0.217625	0.0692099	0.083147	0.00336459	0.115432	0.0387722	0.0468452	1.19954e-06	0.279991	0.0532269	0.250031	0.000296466	0.133565	0.0362798	0.0574396	0.0119131	0.140316	0.0546645	0.0578617	0.0337088	0.150826	0.0703823	0.0229401	9.72897e-07	0.124269	0.0250473	0.0467055	0.000225726	0.192909	0.0511883	0.0712865
201500_s_at	PPP1R11	2.56624e-11	0.849693	0.112755	0.362758	0.00480572	0.645874	0.225831	0.0429449	8.50281e-11	0.703211	0.0938792	0.407886	1.54998e-14	0.64254	0.0775782	0.247075	8.61012e-10	0.639006	0.0932033	0.335792	0.00143418	0.503148	0.154949	0.0587179	7.84849e-16	0.788677	0.0945575	0.12454	4.53525e-05	0.638479	0.152529	0.0876405
201528_at	RPA1	3.65794e-15	0.574826	0.0615763	0.467813	7.2117e-05	0.549078	0.134702	0.0889201	1.56738e-06	0.401974	0.0773965	0.245102	5.00596e-13	0.348791	0.0451749	0.221502	1.58508e-10	0.397575	0.0550514	0.359857	4.24409e-07	0.329558	0.0623288	0.149796	6.05168e-14	0.459322	0.0593706	0.108816	4.25927e-09	0.336502	0.0543381	0.178409
201529_s_at	RPA1	2.56315e-12	0.588964	0.0735342	0.391872	0.000970905	0.494307	0.147049	0.0604803	2.38756e-05	0.375308	0.083568	0.193301	2.50908e-11	0.41453	0.0587026	0.191729	7.63233e-09	0.379574	0.0595314	0.303502	0.00139589	0.223581	0.0686794	0.0590279	1.28387e-10	0.463361	0.0704922	0.0805165	7.04168e-05	0.247048	0.0606302	0.0831698
201570_at	SAMM50	3.23008e-13	0.854003	0.101293	0.41695	0.000683781	0.602751	0.173998	0.0643286	1.11149e-09	0.853805	0.123566	0.368807	3.6137e-07	0.605011	0.115022	0.114616	8.55626e-05	0.587397	0.142743	0.149005	5.90927e-05	0.521185	0.12612	0.0950879	2.09086e-14	0.700815	0.088852	0.112685	1.51204e-06	0.557589	0.111861	0.121763
201576_s_at	GLB1	1.61789e-12	0.608726	0.0751204	0.397531	5.33807e-07	0.942351	0.180273	0.141287	7.70176e-11	0.588497	0.0783325	0.409343	3.5388e-09	0.392838	0.0636418	0.152617	7.17887e-10	0.688861	0.0998988	0.338418	0.000992596	0.323023	0.0961982	0.0629332	1.49431e-19	0.705285	0.0746408	0.154808	0.000628446	0.309349	0.0888032	0.0608024
201644_at	TSTA3	3.59327e-05	0.340406	0.0785635	0.153521	3.09739e-06	0.352685	0.0729218	0.122766	0.000452361	0.569775	0.155638	0.13422	9.53398e-06	0.321223	0.0707349	0.0869712	3.70393e-07	0.666128	0.12137	0.24244	0.000134386	0.263097	0.0671442	0.0857692	3.14662e-18	0.354286	0.0390804	0.144153	0.00168352	0.206499	0.0646994	0.0507031
201714_at	TUBG1	1.60397e-08	0.690203	0.111927	0.274215	0.000942695	0.322862	0.0957981	0.060804	1.50177e-07	0.493795	0.0856241	0.287358	0.000136098	0.229194	0.0589373	0.0641575	3.59024e-05	0.436772	0.100421	0.164504	0.0022259	0.218214	0.0701379	0.0536841	1.50484e-13	0.309023	0.0406321	0.105489	5.06045e-05	0.236679	0.0569154	0.0865281
201734_at	CLCN3	2.23663e-21	0.877797	0.0717387	0.602789	2.63578e-09	0.814804	0.129103	0.195301	2.96299e-10	0.507533	0.0703978	0.389205	0.0239066	0.236623	0.103985	0.019879	1.4567e-07	0.611742	0.107197	0.257547	2.73591e-06	0.706054	0.144889	0.12943	4.97013e-31	0.763833	0.0613614	0.242085	5.62169e-08	0.70441	0.12397	0.153903
201778_s_at	KIAA0494	5.59591e-09	0.728894	0.113945	0.289445	0.0128546	0.474371	0.188527	0.0322458	2.97107e-07	0.692963	0.123686	0.275291	1.00811e-10	0.742746	0.108925	0.180904	0.000111011	0.562654	0.139158	0.144318	1.44276e-06	0.774178	0.154285	0.136465	2.23441e-18	0.854484	0.0938046	0.145356	3.56846e-11	0.880578	0.124369	0.222181
201780_s_at	RNF13	1.85228e-09	0.599228	0.0903052	0.305117	0.00363831	0.302277	0.102406	0.0459888	0.000681307	0.458552	0.129653	0.125766	5.0221e-08	0.585861	0.103483	0.130991	1.9053e-09	0.641466	0.0959915	0.324205	0.000241623	0.253193	0.0673335	0.0790882	1.24374e-12	0.393925	0.0540026	0.0977343	0.00110813	0.179655	0.0541473	0.0549886
201832_s_at	USO1	8.46321e-10	0.590354	0.0867794	0.316023	0.00983686	0.393259	0.150502	0.0351428	0.000172382	0.497254	0.126081	0.153929	8.57625e-08	0.587267	0.105728	0.126574	7.3539e-07	0.567073	0.106483	0.231165	4.57178e-08	0.552621	0.0959815	0.173642	7.8403e-09	0.372504	0.0633899	0.0650435	3.69338e-06	0.47529	0.0993489	0.112886
201847_at	LIPA	6.31187e-09	0.470603	0.0738695	0.287719	0.00171452	0.390872	0.122533	0.0542377	1.86432e-06	0.396149	0.0769179	0.241889	8.78104e-12	0.446044	0.0615947	0.199816	8.03077e-07	0.387586	0.0730686	0.229706	1.34206e-06	0.523282	0.103949	0.137258	2.1944e-11	0.478213	0.0697609	0.0871064	0.000208963	0.432289	0.114077	0.0720754
201886_at	DCAF11	4.95912e-19	0.990096	0.0889522	0.556343	2.89045e-07	0.736051	0.137341	0.147676	8.74697e-13	1.51152	0.177581	0.471772	3.31607e-07	0.58915	0.111626	0.115334	5.71963e-09	0.885399	0.137482	0.307854	0.00499801	0.463252	0.162617	0.0444382	7.55678e-15	0.631321	0.0786205	0.116375	9.90296e-05	0.610778	0.153197	0.0796977
201954_at	ARPC1B	2.18698e-14	0.685998	0.0764328	0.448055	0.0339615	0.276053	0.129057	0.0218576	3.00451e-06	0.574387	0.114192	0.23299	6.02733e-13	0.452199	0.058801	0.220113	3.93e-13	0.647272	0.0762283	0.438621	1.09493e-06	0.515299	0.101448	0.139485	5.34857e-11	0.405552	0.0604032	0.0837874	5.63664e-07	0.511974	0.0984537	0.131495
201980_s_at	RSU1	1.0824e-12	0.546433	0.0667583	0.402433	9.50323e-06	0.507758	0.110965	0.110806	2.25666e-08	0.47129	0.0758239	0.319922	1.32423e-10	0.442682	0.0653824	0.178765	7.85931e-08	0.342459	0.0585484	0.267386	0.000788577	0.278186	0.0812043	0.065568	3.66153e-12	0.438262	0.0614528	0.0937482	0.00111003	0.25128	0.0757465	0.054971
202038_at	UBE4A	3.37307e-05	0.519741	0.119495	0.154574	0.00815241	0.50693	0.189198	0.0371828	1.11038e-05	0.62099	0.132306	0.208155	4.15097e-06	0.600569	0.126936	0.0940477	0.00256753	0.59806	0.192797	0.0865517	0.00107985	0.404463	0.121359	0.0619683	6.52005e-14	0.693644	0.0897822	0.108544	5.10183e-05	0.472315	0.113636	0.0864454
202090_s_at	UQCR11	6.59822e-13	0.781284	0.09429	0.408417	2.44546e-10	0.864241	0.127794	0.218503	8.93564e-07	0.664817	0.124654	0.255425	1.63708e-08	0.54466	0.0926132	0.140185	9.03388e-07	0.498564	0.0944934	0.227753	0.000249587	0.367339	0.0979205	0.0787183	2.82923e-16	0.693475	0.081797	0.128196	9.16773e-07	0.451852	0.0886907	0.126708
202098_s_at	PRMT2	7.48905e-10	0.637581	0.0933647	0.317712	0.0096765	0.399673	0.152615	0.0353211	5.74373e-07	0.527512	0.0969333	0.263456	4.93377e-09	0.394761	0.0646075	0.149933	4.53081e-09	0.583892	0.0899437	0.311351	9.13628e-05	0.355547	0.0884458	0.0901518	4.3187e-17	0.557333	0.0638642	0.134895	2.00673e-06	0.412235	0.0837586	0.118957
202125_s_at	TRAK2	1.94979e-18	0.697202	0.0642395	0.543743	1.55723e-11	0.512745	0.070556	0.244614	1.04657e-07	0.479634	0.0819418	0.293671	1.34016e-07	0.35474	0.0649197	0.122876	6.26962e-07	0.525909	0.0980519	0.2338	0.000435028	0.356192	0.0990297	0.0723735	1.68015e-53	0.663645	0.0378855	0.388208	0.0228657	0.183487	0.0799018	0.0242435
202136_at	ZMYND11	2.10268e-12	0.726222	0.0902156	0.394314	0.0467995	0.26937	0.134436	0.0184944	0.000647347	0.498949	0.140454	0.126824	1.08541e-11	0.600472	0.0833358	0.198189	4.06702e-09	0.683045	0.104832	0.312965	1.558e-10	0.70816	0.103103	0.231834	2.18683e-15	0.569201	0.0694048	0.120854	1.98656e-09	0.671379	0.105914	0.185535
202151_s_at	UBAC1	3.10145e-08	0.481057	0.0799021	0.264526	5.34021e-10	0.548467	0.0828967	0.210948	6.48653e-06	0.598569	0.123843	0.21845	8.43422e-08	0.310518	0.0558698	0.126712	1.08965e-05	0.433342	0.0929916	0.185432	5.08368e-05	0.258596	0.0620013	0.0967894	8.98717e-32	0.490417	0.0388358	0.247422	2.07229e-07	0.289141	0.0534183	0.141279
202201_at	BLVRB	3.70906e-09	0.273547	0.0421748	0.295313	4.3492e-15	0.283784	0.0326781	0.317452	0.0372483	0.162386	0.0766403	0.0417942	1.21304e-06	0.190848	0.0381488	0.104453	0.00020071	0.186596	0.0481285	0.133592	0.00112853	0.208804	0.0629003	0.0614632	5.37938e-44	0.292516	0.018939	0.330141	0.00973952	0.146429	0.056011	0.0328085
202309_at	MTHFD1	3.12652e-10	0.632042	0.0901137	0.329657	0.0147492	0.281557	0.114204	0.0307621	5.83427e-05	0.363878	0.0856481	0.175683	2.94044e-10	0.376126	0.0567436	0.172482	3.27198e-07	0.385585	0.0698826	0.244463	0.00192644	0.277807	0.0880143	0.0553384	0.000675965	0.224628	0.0656528	0.0217297	5.87225e-05	0.33662	0.0816867	0.0850165
202447_at	DECR1	1.62372e-08	0.556537	0.0902906	0.274036	0.0319802	0.267529	0.123644	0.0224925	3.03181e-07	0.477856	0.0853666	0.27493	1.68127e-13	0.510103	0.0645752	0.229618	4.95657e-09	0.440318	0.0680358	0.310005	0.00104706	0.203074	0.0607642	0.0623215	4.19694e-06	0.298646	0.0641567	0.0411177	0.000154816	0.200418	0.0517927	0.0751396
202449_s_at	RXRA	7.09677e-13	0.614119	0.0742482	0.40754	0.0102697	0.199523	0.0768111	0.0346758	0.00878979	0.22194	0.0826012	0.0721342	0.00164993	0.174058	0.0545757	0.0426244	0.000380894	0.242729	0.0657423	0.121892	1.01167e-06	0.393063	0.0771167	0.140349	9.07646e-05	0.164981	0.0417938	0.0293661	0.00013787	0.27862	0.0714356	0.0763231
202655_at	MANF	1.00864e-08	0.514792	0.0821247	0.280961	4.33073e-09	0.568195	0.0914269	0.190378	8.82658e-07	0.607223	0.113791	0.25565	9.42421e-05	0.225922	0.0567114	0.0673247	1.60155e-05	0.474476	0.10403	0.178718	1.72249e-05	0.454098	0.10228	0.10897	3.80701e-19	0.400726	0.0429388	0.151551	1.13015e-06	0.488988	0.0968507	0.124643
202788_at	MAPKAPK3	3.87955e-08	0.496087	0.0830869	0.26121	2.22457e-07	0.450451	0.0831858	0.150392	3.90921e-06	0.587341	0.118341	0.228043	1.74568e-06	0.347917	0.0706642	0.101383	0.000980375	0.338377	0.0992875	0.104461	3.14524e-05	0.416925	0.0971494	0.102206	9.42269e-14	0.431483	0.056234	0.1072	5.95411e-09	0.479534	0.0782541	0.175262
202803_s_at	ITGB2	0.00131739	0.230639	0.0697131	0.0921348	8.35728e-07	0.296552	0.0578122	0.136594	0.0218981	0.167341	0.071563	0.0528953	1.29853e-06	0.223962	0.0449005	0.10388	8.10416e-05	0.169704	0.0410913	0.14998	4.0367e-05	0.248369	0.0587283	0.0993932	2.48176e-14	0.262079	0.0333297	0.112062	3.61903e-06	0.282373	0.0589666	0.113089
202836_s_at	TXNL4A	4.19506e-12	0.747043	0.0944599	0.385755	0.0326288	0.421477	0.195537	0.0222803	1.21248e-08	1.04923	0.164963	0.330291	3.46986e-10	0.663767	0.100589	0.171173	0.000315661	0.673526	0.179754	0.125332	0.00706479	0.488532	0.178895	0.0404961	7.72297e-06	0.415279	0.0918347	0.0387851	8.11459e-05	0.70529	0.174649	0.0817265
202845_s_at	RALBP1	1.02809e-10	0.777106	0.107228	0.34458	0.00023044	0.527749	0.140017	0.0762481	2.79156e-07	0.717747	0.127766	0.276401	1.94206e-05	0.494537	0.113068	0.0808913	3.57492e-07	0.577938	0.105142	0.243019	2.84693e-05	0.466184	0.108004	0.103328	1.32453e-14	0.460116	0.0578645	0.114342	7.76675e-06	0.500073	0.108416	0.10545
202942_at	ETFB	9.82585e-07	0.382249	0.0731096	0.211816	0.002132	0.157001	0.050283	0.0518464	1.88841e-05	0.491786	0.108	0.197876	1.5056e-06	0.215266	0.043437	0.102632	5.77477e-07	0.315185	0.0585502	0.235156	0.00972012	0.157718	0.0602275	0.0368734	2.74539e-07	0.149414	0.0286546	0.051534	1.48326e-06	0.222708	0.0446404	0.121954
203031_s_at	UROS	2.88678e-06	0.392489	0.0789788	0.194717	5.0004e-06	0.62415	0.132058	0.117671	1.29432e-10	0.739019	0.0999192	0.40166	0.000123624	0.286122	0.0731064	0.0649863	0.00658515	0.325637	0.11706	0.068943	0.0251574	0.228497	0.101045	0.0261825	4.02119e-09	0.366277	0.0611075	0.0675679	0.00157599	0.270807	0.0843154	0.0513793
203040_s_at	HMBS	1.98696e-14	0.528264	0.0587318	0.449132	4.75521e-14	0.457598	0.0552653	0.296885	0.0149625	0.201146	0.0808562	0.0609081	1.4474e-05	0.330696	0.0744215	0.0834062	0.00153164	0.438945	0.134293	0.0961782	0.00330365	0.365299	0.12237	0.0491664	1.96222e-32	0.444861	0.0347903	0.25214	0.000121414	0.446587	0.113528	0.0776199
203041_s_at	LAMP2	6.21956e-11	0.737229	0.100275	0.351219	2.57131e-05	0.307846	0.0710053	0.100097	0.00224046	0.351663	0.111305	0.100943	7.51946e-05	0.265065	0.0655904	0.0692689	1.20247e-06	0.45296	0.0869862	0.22299	0.018934	0.227464	0.0958872	0.0293563	2.57621e-09	0.236146	0.0388951	0.0692489	0.0191283	0.208962	0.088339	0.026022
203089_s_at	HTRA2	8.62115e-05	0.485763	0.118507	0.138854	0.00454046	0.260016	0.0903181	0.0435655	0.0087963	0.515874	0.192016	0.0721186	6.4242e-07	0.418662	0.0814695	0.109798	0.00177553	0.635656	0.197316	0.0934283	8.47558e-05	0.452472	0.112012	0.0910032	1.76587e-08	0.288927	0.0504166	0.0619681	0.00214631	0.361162	0.115883	0.0482162
203173_s_at	C16orf62	8.93948e-11	0.659387	0.0906195	0.346433	0.0113963	0.257322	0.100513	0.0335481	2.2633e-05	0.798167	0.17716	0.194345	4.69295e-07	0.489452	0.094031	0.11243	1.47384e-05	0.475828	0.103837	0.180171	8.03431e-05	0.306641	0.075651	0.0916093	3.4022e-09	0.297938	0.0494657	0.0681992	0.000126487	0.269139	0.0686057	0.0772024
203254_s_at	TLN1	1.30817e-05	0.370118	0.0805667	0.170225	0.00135687	0.331452	0.101631	0.0568057	0.000165636	0.673211	0.170201	0.154738	2.33628e-09	0.405169	0.0648253	0.155961	0.00126853	0.316745	0.095177	0.0996813	0.00575087	0.27274	0.0973597	0.0428386	0.0301486	0.133931	0.0615896	0.00767667	0.003341	0.271815	0.0913277	0.0436907
203317_at	PSD4	1.15526e-06	0.452195	0.0871288	0.209267	0.03188	0.208917	0.0964981	0.0225257	5.56567e-06	0.547287	0.112316	0.221361	0.00454689	0.213402	0.0743783	0.033916	1.02563e-08	0.615083	0.0974751	0.299019	9.1094e-07	0.544499	0.106343	0.141494	6.15144e-08	0.3054	0.0555189	0.0572295	1.75613e-09	0.537286	0.0844479	0.186682
203474_at	IQGAP2	1.59542e-09	0.475874	0.0713713	0.307208	0.00138686	0.264032	0.0811231	0.0565657	4.60691e-05	0.24886	0.0576954	0.180369	3.37129e-10	0.417667	0.0632448	0.171401	3.44662e-06	0.338808	0.0684511	0.205232	0.000509149	0.309444	0.0871143	0.0705745	1.39019e-05	0.22007	0.0501217	0.0365365	0.00131268	0.255043	0.0780617	0.0532525
203522_at	CCS	1.51195e-13	0.777211	0.0905337	0.425888	2.55787e-06	0.489989	0.100407	0.124797	5.43426e-05	0.802687	0.188068	0.177094	4.93795e-08	0.3772	0.0665871	0.13113	9.95554e-10	0.66687	0.0977182	0.333688	0.000420118	0.289764	0.0803413	0.0727722	1.77402e-14	0.430834	0.054463	0.113282	1.06459e-05	0.315725	0.0695673	0.102283
203537_at	PRPSAP2	4.30977e-07	0.554488	0.102264	0.224681	0.0174838	0.341282	0.142114	0.0289318	7.17913e-06	0.401337	0.0834888	0.216516	3.50889e-10	0.351349	0.0532606	0.171085	1.77349e-08	0.603559	0.0975461	0.290638	0.000241708	0.536816	0.142763	0.0790842	2.43532e-09	0.447209	0.0735411	0.0694611	7.04741e-06	0.65031	0.140298	0.106425
203573_s_at	RABGGTA	1.02751e-05	0.626723	0.134632	0.174179	6.1357e-06	0.440941	0.0942436	0.115487	3.35221e-07	0.781779	0.140272	0.273137	3.96744e-06	0.309944	0.065369	0.0944316	0.00471778	0.346186	0.119462	0.0751818	0.00234074	0.272091	0.0879026	0.0531083	4.67425e-13	0.392086	0.0527011	0.101335	0.000918906	0.261736	0.0775916	0.056908
203583_at	UNC50	2.96091e-06	0.563148	0.113461	0.194311	0.00813023	0.28297	0.105573	0.0372124	0.000843866	0.470222	0.135478	0.12133	0.00179493	0.277441	0.0876967	0.0418988	4.07771e-06	0.532873	0.108575	0.202365	0.00229106	0.249128	0.0803085	0.0533538	5.1543e-10	0.287018	0.0452382	0.0753064	0.000560565	0.245311	0.0697658	0.0619738
203635_at	DSCR3	0.000123946	0.404537	0.101145	0.132718	0.00183526	0.262823	0.0829372	0.0534908	0.001801	0.525654	0.162706	0.10552	0.000116501	0.258174	0.0657075	0.0654978	0.000932811	0.353372	0.103223	0.105383	0.023934	0.16799	0.0736455	0.0267376	2.09166e-07	0.229191	0.0435116	0.0525707	0.0137927	0.165985	0.0667063	0.0292996
203738_at	C5orf22	5.1308e-08	0.563024	0.0952958	0.257049	0.0340204	0.433164	0.202575	0.0218393	3.587e-10	0.583036	0.081358	0.386296	8.44292e-08	0.448872	0.080766	0.126703	2.06145e-05	0.55781	0.124084	0.174294	0.000669963	0.311577	0.0897076	0.067434	8.2328e-06	0.376639	0.0835508	0.0385405	0.000103779	0.318315	0.0800853	0.0792202
203741_s_at	ADCY7	3.9864e-07	0.445022	0.081801	0.225889	2.09355e-05	0.244194	0.0556768	0.102315	1.30173e-05	0.257635	0.0553826	0.205089	1.12688e-11	0.370768	0.0515024	0.197901	2.54645e-06	0.277605	0.0552519	0.210372	8.22811e-07	0.305554	0.0594151	0.142604	5.29999e-17	0.25733	0.0295782	0.134168	9.46991e-07	0.240274	0.0472273	0.126389
203761_at	SLA	2.80753e-06	0.499911	0.100458	0.195163	2.16468e-07	0.320612	0.059145	0.150675	0.0165948	0.171919	0.070237	0.0587267	3.14927e-07	0.281047	0.0531417	0.115765	0.00896529	0.220613	0.0825834	0.0631725	0.00366927	0.349944	0.118583	0.0479667	1.06313e-15	0.370733	0.044669	0.12345	2.51976e-06	0.425593	0.0873791	0.116695
203814_s_at	NQO2	4.05277e-09	0.351934	0.0544211	0.294052	9.54139e-10	0.196139	0.030146	0.205292	3.97495e-06	0.361417	0.0728826	0.227729	1.81577e-07	0.220544	0.0408241	0.120353	0.00575717	0.205252	0.0725541	0.0714569	0.0210535	0.160265	0.0687463	0.0281688	1.53241e-27	0.220559	0.0190391	0.216516	5.0135e-06	0.201669	0.0427803	0.109834
204116_at	IL2RG	8.11037e-05	0.455511	0.110679	0.139884	1.02158e-05	0.375593	0.0823906	0.110031	0.000214173	0.312258	0.0804517	0.149521	4.63924e-07	0.359795	0.0690898	0.112526	6.53176e-10	0.390296	0.0564328	0.339779	3.3652e-08	0.475497	0.0816945	0.176877	8.45168e-10	0.32483	0.0518762	0.0734476	3.92106e-14	0.57555	0.0697099	0.280839
204122_at	TYROBP	2.81055e-07	0.408957	0.0740688	0.231282	3.55912e-06	0.260948	0.0543111	0.12129	0.00392767	0.181407	0.061053	0.0891359	4.41153e-10	0.270573	0.041274	0.169271	0.0025588	0.228917	0.0737697	0.0866153	6.81693e-05	0.358531	0.0875363	0.0934708	2.28976e-19	0.295653	0.0314659	0.153323	0.000928218	0.283704	0.084178	0.0568046
204232_at	FCER1G	1.33451e-07	0.475194	0.0834819	0.242663	2.64108e-05	0.292772	0.0676312	0.0998077	0.00368656	0.190796	0.0637489	0.0904707	0.000132319	0.213116	0.0546997	0.0644003	9.88265e-07	0.403183	0.0767297	0.22626	0.00100219	0.386861	0.115308	0.062823	2.70233e-20	0.397108	0.0411095	0.160733	7.66995e-05	0.406852	0.100388	0.0823001
204295_at	SURF1	3.54634e-10	0.80592	0.115342	0.327946	0.0158172	0.364288	0.149344	0.030009	4.25135e-05	0.615721	0.142026	0.181958	6.45242e-10	0.456314	0.0703465	0.166251	5.16673e-07	0.663138	0.122585	0.236986	0.0182102	0.242146	0.101438	0.0297933	1.63289e-09	0.435596	0.0708312	0.0709682	0.00122427	0.318737	0.0969355	0.053967
204466_s_at	SNCA	3.88802e-13	0.376708	0.0448816	0.414747	5.54626e-11	0.246625	0.0350481	0.232672	0.000918371	0.168068	0.0487924	0.119573	0.000104156	0.162534	0.0410643	0.0664631	0.0424791	0.127111	0.0617633	0.0343341	0.00128527	0.208098	0.0634356	0.0599736	3.04942e-40	0.299263	0.0204925	0.305739	0.00100834	0.207457	0.0620037	0.055956
204529_s_at	TOX	8.5761e-07	0.326892	0.0621391	0.213952	0.000755979	0.159557	0.0464506	0.063227	0.0247138	0.155686	0.067997	0.0503581	0.00219365	0.165348	0.0533053	0.0401721	0.00393571	0.193517	0.0653846	0.0785715	0.00529922	0.247567	0.0875089	0.0437708	0.00321266	0.111056	0.0374997	0.0158658	5.40502e-07	0.286199	0.0549412	0.131908
204563_at	SELL	1.75107e-11	0.376263	0.0494123	0.367679	3.30038e-07	0.2894	0.0542867	0.146298	0.00593027	0.165117	0.0583829	0.0804445	2.82044e-11	0.282237	0.0400831	0.190824	1.39618e-12	0.359141	0.0436621	0.422801	2.43793e-06	0.345035	0.0704243	0.130701	5.60165e-27	0.327366	0.028611	0.212314	3.338e-12	0.391121	0.052157	0.24307
204655_at	CCL5	0.000600866	0.4055	0.114302	0.105722	0.000803856	0.318968	0.0933458	0.062553	0.00110678	0.254621	0.0751949	0.11569	5.67764e-07	0.270003	0.052275	0.110834	5.90925e-05	0.296406	0.0703073	0.155637	2.00707e-05	0.504335	0.114558	0.107256	2.16094e-15	0.39068	0.0476276	0.120897	0.00107502	0.368708	0.110826	0.0552995
204820_s_at	BTN3A2 /// BTN3A3	3.26458e-08	0.447468	0.0744643	0.263768	0.00239091	0.286068	0.0926879	0.0505893	1.93113e-06	0.444551	0.0864641	0.241235	8.35951e-11	0.352266	0.0514121	0.182369	2.63117e-07	0.393848	0.0707237	0.248007	7.67637e-06	0.283476	0.0611801	0.117998	6.27156e-14	0.322455	0.0417071	0.108686	2.41192e-06	0.281626	0.0577045	0.11713
205012_s_at	HAGH	1.01962e-18	0.764966	0.0696408	0.549752	8.38108e-14	0.621045	0.0758927	0.291925	5.87308e-10	0.86175	0.122153	0.378729	2.55877e-07	0.2976	0.0558172	0.117497	5.63084e-07	0.516999	0.095933	0.235571	0.00313499	0.233312	0.0777149	0.0497656	8.33828e-47	0.64054	0.039871	0.34785	0.00644995	0.196575	0.0712768	0.0369867
205038_at	IKZF1	4.88928e-05	0.378169	0.0889505	0.14838	0.0321622	0.258845	0.119759	0.0224325	0.0253802	0.327501	0.143717	0.0498007	1.02984e-06	0.330897	0.0656798	0.105832	0.00101638	0.313151	0.0921867	0.103793	0.00118418	0.309677	0.0936953	0.0609119	1.87999e-09	0.336596	0.0549489	0.0704371	0.0221881	0.199809	0.0865666	0.0245427
205202_at	PCMT1	4.90333e-11	0.515724	0.0696784	0.354338	0.00307268	0.347943	0.115731	0.0478393	6.65724e-08	0.382617	0.0641878	0.301508	3.75853e-05	0.263831	0.0626075	0.0752306	0.000214703	0.235968	0.0611659	0.132366	0.00319177	0.24996	0.0834215	0.0495603	6.49187e-15	0.354679	0.0440535	0.116925	0.00123456	0.258992	0.0788258	0.0538813
205269_at	LCP2	3.26317e-07	0.484057	0.0882225	0.228982	3.7639e-06	0.36868	0.0769387	0.120695	0.000695803	0.324273	0.0918539	0.12533	0.000349307	0.255372	0.0702205	0.0560233	0.00238299	0.289441	0.0925789	0.0879436	0.00516987	0.298977	0.105371	0.0440526	4.82722e-15	0.390987	0.0483167	0.117996	0.00019982	0.31497	0.0828544	0.0725327
205273_s_at	PITRM1	1.00441e-08	0.838089	0.133681	0.281022	0.0135069	0.391035	0.15654	0.0317112	0.000319229	0.56197	0.149277	0.141375	0.00047702	0.415349	0.116986	0.0533325	0.0010743	0.678191	0.200663	0.102765	0.0179539	0.169278	0.0707527	0.0299522	1.8911e-08	0.447688	0.0782898	0.0617083	1.9471e-05	0.269271	0.0612808	0.0962002
205786_s_at	ITGAM	3.46603e-11	0.422388	0.056518	0.358862	6.39834e-06	0.229905	0.0492412	0.11504	0.0130451	0.171543	0.0675355	0.0637995	1.34731e-06	0.204767	0.0411181	0.103569	1.3431e-05	0.24964	0.0541946	0.181792	0.0019343	0.216943	0.0687591	0.0552918	2.0204e-20	0.306847	0.0316491	0.161737	0.0309531	0.132941	0.0611036	0.0212452
205804_s_at	TRAF3IP3	1.00985e-08	0.464129	0.0740456	0.280944	0.00488837	0.163205	0.0571788	0.0427586	7.08688e-06	0.332685	0.0691592	0.216762	7.04031e-12	0.283979	0.0390126	0.201508	0.000134292	0.330352	0.0827891	0.14088	4.1456e-05	0.284029	0.067267	0.0990928	1.81119e-17	0.248699	0.0281326	0.137977	1.15716e-05	0.259046	0.057328	0.101445
206380_s_at	CFP	0.000119169	0.278348	0.0694062	0.133384	5.34333e-06	0.160092	0.0339831	0.116963	0.0156542	0.247698	0.10027	0.0599557	7.31272e-05	0.167008	0.0412542	0.0695088	1.1213e-05	0.200758	0.0431489	0.184935	0.0194603	0.165681	0.0701541	0.0290492	1.69307e-15	0.177679	0.021573	0.121776	0.0328571	0.121427	0.0564439	0.0206575
206584_at	LY96	4.31397e-06	0.398737	0.0818555	0.188264	2.99383e-06	0.348587	0.0719592	0.123127	0.00277265	0.24218	0.0784035	0.0964663	0.00178749	0.210273	0.0664389	0.0419347	0.00237112	0.246916	0.0789359	0.0880368	8.3415e-05	0.356561	0.0881787	0.091184	1.07375e-12	0.293783	0.0401533	0.0982757	0.000376861	0.286445	0.0789541	0.0660415
206656_s_at	C20orf3	5.23036e-10	0.782392	0.113307	0.322644	2.43005e-05	0.529908	0.121834	0.100707	4.69964e-07	0.610268	0.111138	0.267076	2.67111e-12	0.785083	0.105483	0.208892	1.57277e-08	0.89049	0.143294	0.292484	5.34674e-06	0.583561	0.123678	0.122018	3.62603e-23	0.735153	0.0703607	0.183284	7.87134e-07	0.609012	0.118764	0.128211
207979_s_at	CD8B	2.00187e-06	0.357883	0.0707525	0.20056	0.00241885	0.206023	0.0668321	0.0504619	0.000221733	0.644222	0.166412	0.148815	0.0414198	0.102383	0.0498892	0.0153508	0.00019191	0.254761	0.0654953	0.134407	0.00252438	0.276998	0.0901841	0.0522439	1.83384e-13	0.302223	0.0398884	0.104766	0.0274945	0.173634	0.0780918	0.0224151
208030_s_at	ADD1	5.95275e-07	0.638464	0.119414	0.219661	0.00614913	0.424751	0.152963	0.0402539	1.64277e-06	0.701223	0.13532	0.244233	4.38917e-06	0.496731	0.105269	0.0935739	1.64131e-07	0.76557	0.134807	0.25563	0.00698934	0.283258	0.103585	0.0406182	4.01223e-11	0.640838	0.0948012	0.0848594	0.0124553	0.247854	0.0981324	0.0303261
208677_s_at	BSG	5.98157e-08	0.502315	0.0855188	0.254757	1.99149e-07	0.362431	0.0666426	0.151538	8.35762e-06	0.70046	0.146919	0.21361	2.08566e-05	0.34855	0.0800022	0.0802806	0.000808322	0.322621	0.0930483	0.108033	0.00382343	0.388325	0.132192	0.0474964	4.2427e-11	0.261791	0.0387784	0.0846512	8.37293e-05	0.507168	0.12584	0.0814074
208689_s_at	RPN2	3.42617e-12	0.828017	0.104153	0.388276	3.10182e-05	0.702444	0.16377	0.0980697	2.73076e-06	0.775715	0.153479	0.234779	8.95659e-06	0.411391	0.0903025	0.087504	0.000128555	0.547638	0.136825	0.141669	4.57363e-05	0.646378	0.153987	0.0979837	1.99e-09	0.568642	0.0929783	0.0702227	9.21287e-10	0.859951	0.132622	0.192658
208709_s_at	NRD1	1.47814e-11	0.728512	0.0952338	0.369849	0.000204256	0.659068	0.173353	0.0775672	5.37762e-05	0.667394	0.156263	0.177302	3.9519e-10	0.729806	0.110991	0.170143	2.0208e-07	0.686391	0.121905	0.252279	0.000236868	0.341171	0.0905993	0.0793149	8.02656e-15	0.680261	0.0848039	0.116157	2.2196e-06	0.407886	0.0832567	0.117956
208845_at	VDAC3	2.17227e-12	0.819034	0.10183	0.393913	9.42493e-06	0.640539	0.139923	0.110895	4.90518e-07	0.62916	0.114797	0.266305	3.30705e-10	0.541869	0.082009	0.171553	0.000344982	0.463069	0.124445	0.123706	2.6325e-07	0.658572	0.122177	0.154954	2.41281e-21	0.682199	0.068546	0.169038	4.32994e-12	0.732633	0.0982937	0.240802
208857_s_at	PCMT1	8.90324e-11	0.613489	0.084302	0.346487	0.000730165	0.453638	0.131677	0.0636083	8.36706e-07	0.465992	0.0871092	0.256625	0.00573129	0.273094	0.0978081	0.031937	2.76137e-05	0.356334	0.0806401	0.169147	0.000418547	0.321823	0.0892041	0.072815	1.49906e-14	0.412637	0.0520071	0.113893	0.00148165	0.285179	0.0882739	0.0520117
208906_at	BSCL2	0.00140289	0.257745	0.0783717	0.0910429	0.0208915	0.116781	0.0500526	0.0270226	0.00115241	0.489954	0.145239	0.114849	6.82065e-07	0.26442	0.0515825	0.109295	0.000572499	0.282782	0.0791784	0.114401	0.000960891	0.237924	0.0706523	0.063305	2.89358e-10	0.189533	0.029429	0.0774731	4.50671e-05	0.227731	0.0543831	0.0877046
208912_s_at	CNP	1.43941e-10	0.619385	0.0863034	0.340098	0.011145	0.45724	0.178042	0.0337896	7.85435e-05	0.545157	0.130853	0.169754	4.00295e-11	0.680135	0.0974327	0.188108	1.23518e-06	0.563447	0.108339	0.222542	0.00400901	0.250044	0.085573	0.046955	1.15317e-13	0.634398	0.0829943	0.106462	0.000613504	0.289071	0.0828181	0.061049
208970_s_at	UROD	7.67766e-20	0.837699	0.0727782	0.572961	2.83911e-15	0.707646	0.0808218	0.321059	8.78136e-06	0.519263	0.109208	0.212663	8.92907e-10	0.405706	0.0631205	0.163664	3.12435e-05	0.695863	0.158647	0.166965	0.00254627	0.420978	0.137183	0.052145	8.39669e-56	0.805632	0.0447335	0.401498	0.000214939	0.485427	0.128357	0.0717871
209046_s_at	GABARAPL2	6.64672e-18	0.9699	0.0914545	0.532157	7.65645e-14	0.831572	0.101428	0.292719	9.23006e-12	1.13643	0.14228	0.439763	1.06341e-09	0.665565	0.104068	0.162269	7.19502e-06	0.495474	0.103971	0.192618	1.19154e-07	0.752544	0.135388	0.163459	5.85963e-68	1.06131	0.051574	0.467089	2.00073e-07	0.753671	0.13905	0.141621
209107_x_at	NCOA1	1.68666e-10	0.842536	0.117943	0.337977	0.00410482	0.573432	0.196904	0.0446686	0.0220167	0.484583	0.207423	0.0527819	0.000101701	0.489265	0.123421	0.0666685	1.80141e-05	0.913026	0.201529	0.17666	0.000206788	0.662625	0.174251	0.0808631	1.37872e-12	0.748681	0.102853	0.0973546	0.00365331	0.513873	0.174353	0.0427781
209111_at	RNF5	1.94648e-08	0.583864	0.0953427	0.271383	0.00157464	0.413712	0.12864	0.0551718	0.000593154	0.455262	0.127202	0.128632	5.9937e-06	0.241355	0.0519265	0.0909254	9.52097e-06	0.304204	0.0648008	0.187774	0.0016068	0.2621	0.0815891	0.0574162	1.00725e-14	0.510466	0.0638888	0.115335	0.000184715	0.306851	0.0802735	0.073336
209117_at	WBP2	9.83974e-06	0.591884	0.126851	0.174886	3.34379e-05	0.57152	0.133828	0.0972572	0.0394149	0.410182	0.195832	0.0406201	5.23638e-07	0.483846	0.0933681	0.111512	9.59653e-08	0.68175	0.117478	0.264215	8.24724e-07	0.651798	0.126755	0.142578	5.75898e-12	0.571893	0.0809759	0.092072	9.82865e-07	0.661515	0.130233	0.126022
209160_at	AKR1C3	2.93067e-07	0.257076	0.0466424	0.230638	7.00703e-07	0.142363	0.0275463	0.138441	0.000231469	0.19132	0.0495806	0.14794	1.64378e-05	0.133568	0.0302638	0.0823183	0.0171802	0.132897	0.0547391	0.0510387	0.0265806	0.153444	0.0685199	0.0255706	5.18804e-11	0.133625	0.0198878	0.0839011	7.37763e-06	0.171651	0.0371174	0.105966
209194_at	CETN2	5.54747e-13	0.615476	0.0739646	0.4105	0.00970922	0.307535	0.117486	0.0352845	4.38734e-05	0.398718	0.0921535	0.181335	2.88251e-10	0.461223	0.0695442	0.17264	5.1071e-08	0.427136	0.0718134	0.274189	0.00626065	0.280325	0.101112	0.0418712	2.50615e-09	0.340472	0.0560345	0.0693529	0.000835616	0.319786	0.0940249	0.0578819
209216_at	WDR45	9.50505e-06	0.57426	0.122844	0.175451	2.59911e-06	0.370419	0.0759615	0.124627	0.0296129	0.333803	0.150675	0.0465741	1.17157e-07	0.437687	0.0797015	0.123991	0.00047416	0.396771	0.109376	0.11787	0.0240655	0.316692	0.138967	0.0266766	8.62704e-14	0.38683	0.0503313	0.107523	0.00545351	0.393589	0.139828	0.0386935
209248_at	GHITM	6.1379e-07	0.581543	0.108914	0.219184	7.17098e-07	0.777176	0.150525	0.138199	8.1063e-06	0.773072	0.16188	0.214195	0.000325947	0.385958	0.105578	0.056621	0.00018152	0.446449	0.114312	0.135419	9.58124e-05	0.529648	0.132163	0.0896123	1.27376e-17	0.698073	0.0785599	0.139222	5.03638e-05	0.555228	0.13348	0.0865765
209249_s_at	GHITM	1.52157e-10	0.908941	0.126855	0.339356	3.6249e-12	0.951064	0.126345	0.258105	0.00278695	0.677008	0.219297	0.0963582	9.70649e-06	0.509596	0.112319	0.0868182	1.26633e-05	0.773441	0.167357	0.182818	0.000580784	0.616295	0.175359	0.0690686	2.01869e-22	0.780245	0.0761413	0.177485	0.0115489	0.439345	0.172079	0.0310876
209375_at	XPC	7.23845e-05	0.584553	0.14098	0.141798	0.00125831	0.587289	0.178828	0.0576336	1.08516e-06	1.0009	0.189377	0.251871	0.000550547	0.366967	0.104544	0.0520945	0.0478792	0.377751	0.188328	0.0321546	0.0381619	0.251154	0.120093	0.0215743	3.11613e-09	0.543703	0.0900411	0.0685308	0.0121681	0.283553	0.11189	0.0305612
209391_at	DPM2	8.77363e-08	0.612292	0.105798	0.249006	0.0225463	0.254185	0.110348	0.0262077	4.357e-14	1.11816	0.121821	0.509951	7.94477e-05	0.335668	0.0833489	0.0687953	4.69449e-09	0.698508	0.10773	0.310819	0.000193026	0.454712	0.118992	0.0816478	3.2156e-09	0.369636	0.0612697	0.0684122	4.15215e-07	0.602933	0.114502	0.134493
209444_at	RAP1GDS1	4.1216e-11	0.532513	0.0715978	0.356607	0.0439146	0.242911	0.119598	0.0191583	0.000761433	0.410997	0.117341	0.123463	3.37584e-12	0.434592	0.0587016	0.207114	1.95369e-12	0.792713	0.0972076	0.418536	0.001529	0.306584	0.0949868	0.0579846	3.06083e-08	0.34254	0.0608377	0.0598813	8.22565e-06	0.375907	0.0817349	0.104874
209476_at	TMX1	5.53486e-08	0.55328	0.0939169	0.255918	0.0267326	0.208108	0.0930646	0.0243928	8.7568e-10	0.518305	0.0744268	0.372533	4.92502e-13	0.497687	0.0644374	0.221624	2.96177e-06	0.393892	0.0789818	0.20781	0.00068321	0.358334	0.103339	0.0672099	3.23793e-09	0.303682	0.0503474	0.0683861	3.63385e-05	0.426387	0.100535	0.089888
209513_s_at	HSDL2	4.34081e-07	0.433547	0.0799833	0.22457	0.0381115	0.177161	0.0847226	0.0206436	5.36644e-05	0.367401	0.0860116	0.177343	0.000154599	0.18075	0.046882	0.0630584	5.40946e-09	0.369047	0.0571946	0.308692	0.00530765	0.208822	0.0738277	0.0437527	5.43226e-06	0.191461	0.0416301	0.0401309	0.000319242	0.236103	0.0642641	0.0677402
209517_s_at	ASH2L	3.21816e-14	0.912137	0.102518	0.443694	0.0170708	0.484462	0.200978	0.0291887	1.63492e-08	0.770635	0.122501	0.32532	2.64736e-09	0.53246	0.0855097	0.154956	2.95323e-06	0.599315	0.120155	0.207859	0.000309766	0.556301	0.150683	0.0762533	4.4291e-10	0.587276	0.0921962	0.0758759	5.03109e-06	0.644058	0.136648	0.109799
209586_s_at	PRUNE	0.000230104	0.476074	0.124415	0.122196	0.0353615	0.357897	0.168637	0.0214316	0.0200598	0.38394	0.161775	0.0547371	0.000900381	0.309736	0.0919299	0.0478477	0.00588967	0.25477	0.0903118	0.0710312	0.00236442	0.336321	0.108765	0.052993	5.04423e-10	0.397405	0.0626013	0.0753875	1.69493e-05	0.425426	0.096087	0.0975999
209628_at	NXT2	2.3805e-08	0.478725	0.0787466	0.268427	0.00132258	0.228119	0.0697809	0.0570867	1.66981e-07	0.33435	0.0582333	0.285494	5.94269e-09	0.421477	0.0693793	0.148427	0.00124824	0.258138	0.0774488	0.0999808	0.00685525	0.26607	0.0970622	0.0408386	2.95496e-06	0.195083	0.0412437	0.0424595	0.000222738	0.336308	0.0891539	0.0714227
209658_at	CDC16	5.15497e-10	0.547919	0.0793147	0.322843	0.000116706	0.316528	0.0801114	0.0836785	9.55e-07	0.595964	0.11209	0.25421	3.46269e-08	0.314157	0.0547801	0.134049	1.33436e-05	0.481231	0.104433	0.181906	3.38408e-05	0.358665	0.0839312	0.101381	2.79261e-12	0.342859	0.0477998	0.0947496	1.24503e-06	0.384546	0.076487	0.123686
209659_s_at	CDC16	9.43144e-12	0.625313	0.0807661	0.375569	0.00909377	0.361558	0.136907	0.0359953	2.01448e-05	0.590079	0.130076	0.196617	3.14318e-08	0.39772	0.0691217	0.134844	1.42087e-07	0.544837	0.0953764	0.257946	0.00018972	0.324885	0.0849145	0.0818446	1.47705e-09	0.50567	0.0819973	0.0713461	1.49085e-05	0.346765	0.0777798	0.0988934
209790_s_at	CASP6	2.69161e-07	0.349085	0.0631107	0.231947	0.000577853	0.272636	0.0776164	0.0661755	7.61508e-07	0.546916	0.101795	0.25834	2.08592e-06	0.321274	0.0657749	0.0998781	0.00227744	0.273845	0.0871787	0.0887887	0.0459288	0.153368	0.0762062	0.0195471	5.34697e-06	0.192704	0.0418689	0.0401914	0.00725032	0.156646	0.0576387	0.0357987
209879_at	SELPLG	1.22572e-07	0.514644	0.0901062	0.243953	2.51867e-11	0.342717	0.0477297	0.240114	0.000110631	0.471671	0.115885	0.162885	0.00155217	0.195722	0.0610145	0.0431507	0.0154829	0.188429	0.0763531	0.0529747	0.00742143	0.247374	0.091156	0.0399361	1.59263e-27	0.380002	0.0328145	0.216392	1.25154e-05	0.314987	0.0699963	0.100656
209930_s_at	NFE2	2.63971e-09	0.376631	0.0574182	0.300131	4.79797e-15	0.260708	0.0300778	0.316619	0.00166504	0.240459	0.0738493	0.107163	1.59626e-05	0.149522	0.0338254	0.0825691	1.88526e-06	0.281462	0.05521	0.215449	0.00298634	0.176472	0.0584771	0.0503212	1.32049e-26	0.21516	0.0189617	0.209521	0.00122675	0.143165	0.0435478	0.0539464
210038_at	PRKCQ	5.02361e-06	0.378781	0.0783628	0.185807	0.000808638	0.241081	0.0705881	0.0624879	1.84519e-05	0.388758	0.085259	0.198326	0.000567158	0.241957	0.0690956	0.0518378	0.0233632	0.243396	0.105514	0.0453327	0.000197226	0.276114	0.0723658	0.0814026	1.43717e-05	0.23602	0.0538465	0.0364094	1.22692e-08	0.29436	0.0491702	0.168435
210249_s_at	NCOA1	2.9305e-13	0.916847	0.108493	0.418104	0.00183831	0.51284	0.161859	0.0534726	0.0366883	0.444077	0.20895	0.042109	0.000121293	0.458618	0.117033	0.0651504	3.5427e-05	0.822616	0.188979	0.16474	0.00379017	0.522826	0.177806	0.0475962	8.78796e-14	0.673477	0.0876578	0.107455	0.00296664	0.489736	0.162464	0.0449051
210260_s_at	TNFAIP8	0.000452617	0.33132	0.0912382	0.110602	0.00010209	0.317226	0.0795817	0.0851369	0.00191661	0.297119	0.0925458	0.104217	0.0483338	0.204393	0.102902	0.0140962	0.0308499	0.181579	0.0827813	0.0401993	0.000919256	0.326728	0.0966468	0.0638123	1.06733e-12	0.297633	0.0406746	0.0982978	4.34555e-05	0.329052	0.0784083	0.0880741
210406_s_at	RAB6A /// RAB6C	1.49041e-08	0.734135	0.11874	0.275287	2.24736e-07	0.762413	0.140853	0.150286	3.8589e-05	0.728734	0.167079	0.183871	1.64997e-08	0.795756	0.135344	0.140121	2.12088e-05	0.631109	0.140622	0.173795	8.7326e-05	0.587101	0.145621	0.0906644	5.40203e-21	0.652048	0.0661615	0.166276	0.00123294	0.50311	0.153106	0.0538948
210460_s_at	PSMD4	2.17168e-08	0.698886	0.114578	0.269777	0.000227305	0.512359	0.1358	0.0763979	0.000791786	0.540108	0.154735	0.122652	6.39439e-09	0.344742	0.0568779	0.147833	1.42604e-07	0.519521	0.090958	0.257888	1.19302e-06	0.389105	0.0768934	0.138547	4.63234e-17	0.530491	0.0608524	0.134646	1.06973e-08	0.433894	0.0721532	0.169733
210638_s_at	FBXO9	9.95332e-13	0.859076	0.104736	0.403451	4.4388e-16	0.739441	0.0815785	0.336537	3.17905e-05	0.855316	0.193769	0.187688	6.88784e-13	0.995998	0.129885	0.219114	1.08351e-05	0.660829	0.141765	0.18553	3.36436e-05	0.632838	0.14804	0.101447	5.16275e-46	0.83131	0.0523123	0.342907	0.000220937	0.568025	0.150494	0.0715058
210915_x_at	TRBC1	0.000546515	0.403823	0.112932	0.107356	1.8519e-08	0.224923	0.0379473	0.175819	0.0212415	0.163378	0.0695068	0.0535346	2.03398e-05	0.239981	0.0550066	0.0804954	0.0256463	0.170733	0.0752395	0.0436077	0.00274765	0.272965	0.0896587	0.0512741	2.84205e-27	0.403625	0.0350469	0.214516	1.5402e-08	0.224966	0.0378623	0.166277
210981_s_at	GRK6	6.60726e-14	0.798898	0.0912805	0.435483	0.00328624	0.276762	0.0927237	0.0471032	1.52736e-08	0.70178	0.111275	0.326455	2.18505e-15	0.510071	0.0593716	0.26114	2.94744e-08	0.537948	0.0885831	0.282781	1.60293e-05	0.372658	0.0836075	0.109776	1.61533e-11	0.306139	0.0443489	0.0882455	9.04375e-06	0.355667	0.0777099	0.103922
211048_s_at	PDIA4	3.62975e-09	0.738112	0.113718	0.29562	0.0242755	0.326022	0.143341	0.0254192	2.48439e-07	0.491294	0.0870181	0.278473	0.0001528	0.302772	0.0784689	0.0631594	8.22144e-06	0.409981	0.0866448	0.190315	0.000513129	0.323646	0.0911695	0.0704855	7.52949e-12	0.44808	0.0638171	0.0910787	0.000194937	0.339334	0.0891077	0.0727856
211075_s_at	CD47	2.1811e-05	0.485011	0.108675	0.161806	0.00219355	0.374306	0.120223	0.0515342	7.75817e-06	0.648309	0.135431	0.215034	5.72378e-08	0.513167	0.091061	0.129913	5.19954e-08	0.747371	0.12574	0.273907	0.00701814	0.403007	0.147453	0.0405714	5.9962e-06	0.424169	0.0926623	0.0397531	4.20196e-06	0.576467	0.121244	0.111599
211144_x_at	TARP /// TRGC2	5.18411e-05	0.315433	0.0744672	0.1474	2.14141e-08	0.210625	0.0357109	0.174351	0.0134176	0.146491	0.0579164	0.0632057	0.000475848	0.218476	0.0615235	0.0533537	0.0395832	0.160419	0.0768129	0.0356242	0.0453531	0.129906	0.0643743	0.0196846	7.84796e-18	0.244314	0.0273025	0.140933	4.44554e-05	0.199805	0.0476753	0.0878433
211546_x_at	SNCA	9.55899e-11	0.51677	0.0711565	0.345546	1.06915e-11	0.317302	0.04326	0.248116	0.000537362	0.371256	0.102869	0.130671	0.0292984	0.19082	0.0869403	0.0181934	0.0234345	0.318284	0.138052	0.0452763	0.00599179	0.308791	0.110781	0.0423711	2.1131e-41	0.37176	0.0250086	0.313368	0.00100761	0.336622	0.100602	0.0559634
211609_x_at	PSMD4	1.04919e-10	0.820903	0.113338	0.34431	0.000627759	0.576782	0.165323	0.0652666	0.000202802	0.615318	0.157891	0.15063	7.12555e-09	0.399487	0.0661345	0.146955	2.65331e-09	0.469941	0.0710977	0.319317	0.000369612	0.341367	0.0937139	0.0742358	2.83452e-15	0.597055	0.0731185	0.119919	1.25725e-05	0.405002	0.0900211	0.10061
211675_s_at	MDFIC	1.40032e-05	0.287078	0.062727	0.169107	0.000277622	0.162271	0.0436418	0.0742098	0.0230213	0.129502	0.0558612	0.0518456	0.0450836	0.103643	0.0514051	0.0146609	0.00870854	0.180365	0.0672523	0.0637157	0.0163767	0.199466	0.0821729	0.0309846	1.08934e-08	0.156269	0.0268606	0.0637986	0.000141672	0.257347	0.066103	0.0760454
211752_s_at	NDUFS7	2.40556e-05	0.476196	0.107309	0.160185	0.0160092	0.338707	0.139115	0.0298792	0.012916	0.427858	0.168196	0.0640094	6.35822e-05	0.273941	0.0670845	0.0707124	1.26931e-06	0.502003	0.0966471	0.222086	1.69947e-06	0.489107	0.0981934	0.134669	4.42376e-07	0.380053	0.0742269	0.0497144	5.8252e-08	0.53794	0.0947935	0.15356
211922_s_at	CAT	2.85425e-06	0.435903	0.0876662	0.194898	1.58167e-06	0.5081	0.101859	0.129881	0.000498802	0.394175	0.108543	0.132207	5.31456e-11	0.351316	0.0506863	0.185903	2.01243e-08	0.392187	0.0636773	0.28869	0.00242884	0.236456	0.0766794	0.0526854	3.09819e-23	0.54729	0.0522889	0.183813	0.00722995	0.197686	0.0727137	0.0358272
211994_at	WNK1	2.57805e-08	0.587316	0.0968907	0.267254	1.01235e-18	0.887112	0.0882153	0.384917	5.17696e-07	0.697998	0.127665	0.265333	0.000702972	0.532564	0.154783	0.0499842	0.0275206	0.274419	0.122482	0.0423047	7.35922e-05	0.561858	0.137843	0.0926039	2.93315e-51	0.97109	0.0570074	0.374978	2.4922e-06	0.606134	0.124383	0.116804
212047_s_at	RNF167	0.000130353	0.441868	0.110864	0.131864	0.000460015	0.404521	0.113073	0.0686768	0.0499837	0.64623	0.324642	0.0357085	1.35911e-10	0.56595	0.0836455	0.178561	2.90406e-07	0.690915	0.124586	0.246405	0.0211808	0.236334	0.101478	0.0281014	5.8793e-12	0.347993	0.0492954	0.0919954	0.000404314	0.3248	0.0900124	0.0653213
212055_at	C18orf10	2.5142e-10	0.583374	0.082634	0.332606	0.00103451	0.392033	0.117281	0.0597836	0.00437119	0.381266	0.129922	0.0868806	2.40778e-09	0.41794	0.0669286	0.155719	1.26621e-05	0.407489	0.0881719	0.18282	0.0163188	0.238381	0.0981506	0.0310245	0.00101096	0.242599	0.0733428	0.0202081	6.5158e-05	0.371829	0.0908127	0.0839593
212137_at	LARP1	1.78131e-09	0.716031	0.107772	0.305665	0.00375845	0.451585	0.15354	0.0456332	6.58039e-06	0.626903	0.129805	0.218176	6.31947e-09	0.624768	0.103041	0.147929	1.24218e-07	0.711445	0.123867	0.260098	2.5459e-08	0.709733	0.120758	0.179812	3.01949e-12	0.547508	0.0764572	0.094461	2.67303e-08	0.762148	0.130683	0.161027
212221_x_at	IDS	1.08349e-08	0.531427	0.0849911	0.279924	0.00228617	0.253839	0.0818713	0.0510806	0.00473774	0.364473	0.125389	0.0851823	0.000714884	0.274625	0.0799283	0.0498391	0.000853237	0.307843	0.0892113	0.107033	0.00371483	0.271087	0.0919871	0.0478257	7.5975e-10	0.315928	0.0503103	0.0738483	0.000452279	0.318162	0.0889474	0.064173
212228_s_at	COQ9	6.82058e-07	0.391244	0.0736159	0.217538	0.00660618	0.588717	0.213901	0.0394723	1.03394e-08	0.52216	0.0816207	0.332926	4.45325e-10	0.312557	0.0476908	0.169197	5.7162e-07	0.390622	0.072531	0.235324	0.000100431	0.294475	0.0737071	0.089078	6.28233e-19	0.612949	0.0661242	0.149802	4.47772e-06	0.313727	0.0661867	0.110964
212288_at	FNBP1	0.000140599	0.371524	0.0937077	0.130581	0.0123011	0.174759	0.0690118	0.0327216	0.000390873	0.270421	0.0729965	0.137224	0.00083282	0.19401	0.0571981	0.0485209	0.00683161	0.216502	0.0781932	0.0682556	4.86204e-05	0.33638	0.0804326	0.097293	2.32572e-08	0.238104	0.0419146	0.0609236	7.88127e-09	0.43526	0.0716675	0.17262
212330_at	TFDP1	2.94188e-12	0.514913	0.0645157	0.390167	0.00135006	0.151155	0.046326	0.0568609	8.93501e-07	0.294757	0.0552673	0.255427	0.00223607	0.197403	0.0637617	0.0400073	0.00171941	0.203891	0.0630894	0.0940263	0.00577952	0.196478	0.0701789	0.042782	3.64393e-16	0.235427	0.0278807	0.12729	0.00286322	0.18272	0.0603881	0.0452679
212331_at	RBL2	8.98582e-10	0.581627	0.0856573	0.315195	0.00450246	0.370808	0.128678	0.0436574	0.000611661	0.635154	0.177929	0.127997	8.65089e-13	0.585575	0.0767402	0.217403	3.45532e-12	0.67249	0.0836965	0.411228	1.32035e-06	0.544963	0.108177	0.137437	1.81434e-23	0.675373	0.0641456	0.185611	3.44217e-05	0.435412	0.102338	0.0904372
212334_at	GNS	3.95016e-17	0.811338	0.0791863	0.514802	0.0172657	0.221987	0.0922555	0.0290667	0.000197841	0.458613	0.117465	0.151133	2.66233e-08	0.366047	0.0632596	0.136206	9.47595e-05	0.376192	0.092046	0.14717	0.00364144	0.214087	0.0724852	0.0480537	2.74077e-11	0.318209	0.0466578	0.086279	0.00872686	0.161818	0.0609917	0.0339194
212352_s_at	TMED10	7.17072e-07	0.423805	0.0799199	0.216755	0.0404842	0.231408	0.112027	0.0200097	7.1254e-06	0.527599	0.10971	0.216659	1.74349e-05	0.286203	0.0650537	0.0818144	2.29744e-08	0.386217	0.0630136	0.286644	3.50672e-08	0.477691	0.0821904	0.176442	2.92153e-11	0.370318	0.0543786	0.0860412	1.08044e-09	0.542496	0.0840528	0.191186
212467_at	DNAJC13	4.78065e-14	0.689106	0.0781525	0.439191	0.00380808	0.386721	0.131678	0.0454896	7.90758e-06	0.561498	0.117418	0.214669	7.5546e-11	0.558016	0.0812299	0.18316	2.68933e-11	0.680023	0.0894669	0.38419	0.000305421	0.367407	0.0994129	0.0764145	2.64382e-15	0.514588	0.0629454	0.12017	0.00269792	0.278207	0.0913749	0.0458759
212692_s_at	LRBA	4.32554e-11	0.623831	0.0839889	0.355977	0.0223054	0.246037	0.106616	0.0263224	0.0231119	0.33549	0.144813	0.0517632	0.000227914	0.371771	0.0990729	0.0597096	6.54383e-06	0.580094	0.121119	0.194253	0.0457275	0.295549	0.146716	0.019595	4.81519e-09	0.396628	0.0665212	0.0668871	0.00324758	0.385837	0.129241	0.0439804
212829_at	PIP4K2A	0	1	1.03171e-17	1	0	1	1.89894e-17	1	0	1	5.81747e-17	1	0	1	7.69762e-18	1	0	1	4.86755e-18	1	0	1	3.12056e-17	1	0	1	2.49863e-17	1	0	1	2.60938e-17	1
212973_at	RPIA	2.61006e-14	0.88225	0.0986909	0.446062	5.15759e-12	0.639287	0.0856386	0.254862	2.67946e-12	0.684467	0.0828374	0.456793	4.23135e-08	0.585572	0.102816	0.132401	0.004354	0.422952	0.144582	0.0766827	0.040968	0.270962	0.131446	0.0207961	4.36864e-35	0.688466	0.0513172	0.270787	6.64908e-05	0.432352	0.105728	0.0837533
212987_at	FBXO9	4.85837e-20	0.92369	0.0796027	0.576942	1.29243e-15	0.874964	0.0984557	0.327665	4.95364e-08	0.848366	0.140672	0.306584	1.41722e-12	0.738964	0.0978934	0.213687	1.64955e-07	0.552664	0.097337	0.25555	1.21173e-07	0.644805	0.116079	0.16328	2.90836e-56	0.980402	0.0541426	0.404123	1.25301e-08	0.67548	0.112911	0.168235
213115_at	ATG4A	1.55534e-11	0.900033	0.117817	0.369198	0.00223266	0.433007	0.139325	0.0513404	3.17293e-09	0.848981	0.127285	0.352164	0.00155946	0.343129	0.107015	0.0431103	0.0118931	0.435929	0.169788	0.0578931	0.0144259	0.323498	0.130712	0.0324118	9.20086e-15	0.635749	0.0794432	0.115663	0.0358473	0.257968	0.12195	0.0198021
213186_at	DZIP3	3.54485e-11	0.488469	0.0654008	0.35857	0.000608578	0.306012	0.0874885	0.0656071	5.61005e-07	0.480688	0.0882356	0.263882	0.00326394	0.20973	0.0704564	0.0367572	4.03613e-08	0.400086	0.0666646	0.277879	0.00253677	0.239653	0.0780651	0.0521878	1.11187e-05	0.197374	0.0444436	0.037391	4.17118e-05	0.255314	0.0606897	0.0884896
213241_at	PLXNC1	9.46188e-11	0.574439	0.0790741	0.345681	0.0162202	0.237601	0.0977861	0.0297383	6.82736e-07	0.300121	0.0555822	0.260325	1.33089e-11	0.47532	0.0662875	0.196622	0.000155758	0.339458	0.0859667	0.138195	0.0129595	0.249298	0.099143	0.0336204	4.9848e-13	0.390093	0.0525001	0.101098	0.0176809	0.200563	0.0837273	0.0268086
213395_at	MLC1	0.0108259	0.180705	0.0695448	0.0554366	0.00235217	0.119703	0.0387199	0.0507684	0.00029822	0.233193	0.0616154	0.142768	0.0105978	0.125153	0.0485207	0.0267094	0.0010874	0.240391	0.071206	0.102541	0.000301339	0.226179	0.0611378	0.0765681	6.26852e-10	0.15041	0.0238298	0.0745711	0.0148173	0.132644	0.0538816	0.0285796
213399_x_at	RPN2	3.84793e-11	0.763614	0.102473	0.357502	7.09325e-09	0.756891	0.123716	0.18546	1.47371e-07	0.822187	0.142456	0.287689	2.54774e-06	0.422478	0.0872835	0.0981861	5.78375e-05	0.564562	0.13373	0.15602	4.17655e-05	0.560843	0.132884	0.0990089	1.71324e-17	0.638833	0.0722054	0.138174	3.25031e-10	0.738613	0.110598	0.202228
213475_s_at	ITGAL	1.15225e-06	0.458784	0.0883877	0.209309	1.08314e-06	0.305351	0.0601979	0.13387	0.00048035	0.343108	0.0941862	0.132984	6.86921e-05	0.281133	0.0691754	0.0700473	4.29449e-06	0.6092	0.124454	0.20148	0.00537734	0.252735	0.089492	0.043604	1.48958e-10	0.253057	0.0386401	0.0799605	0.000130869	0.267471	0.0683367	0.0768549
213485_s_at	ABCC10	4.43796e-09	0.760999	0.118035	0.292759	0.0473425	0.157786	0.0789431	0.0183742	0.000123289	0.527362	0.13055	0.160703	3.20182e-05	0.271809	0.0639061	0.0766065	0.000925806	0.333121	0.0972422	0.105522	0.00622582	0.234111	0.0843852	0.0419347	1.70595e-05	0.224616	0.0517046	0.0357537	6.4597e-05	0.288325	0.0703806	0.0840472
213491_x_at	RPN2	7.16608e-10	0.718535	0.105075	0.318319	2.24836e-08	0.646065	0.109721	0.173858	2.04497e-07	0.830253	0.145842	0.28192	9.39868e-07	0.416912	0.0824314	0.106601	7.97942e-05	0.576804	0.139521	0.150259	2.1236e-05	0.571234	0.130162	0.106622	4.77887e-19	0.573388	0.061628	0.150757	1.82941e-09	0.680141	0.107032	0.186302
213603_s_at	RAC2	1.52105e-07	0.473771	0.0836706	0.240675	6.54851e-05	0.48754	0.118883	0.0899687	2.1511e-06	0.447386	0.0874765	0.23923	3.27757e-16	0.406763	0.0457787	0.274522	4.35396e-16	0.47258	0.0476781	0.516589	2.10554e-10	0.507296	0.0744707	0.228844	2.64546e-23	0.462637	0.0441237	0.184344	2.27166e-12	0.522156	0.0690151	0.246413
213733_at	MYO1F	1.03278e-11	0.625441	0.0809781	0.374417	0.00270816	0.23756	0.0779685	0.0492232	1.29037e-05	0.360793	0.0775197	0.205258	2.6348e-09	0.301213	0.048366	0.154994	1.7522e-06	0.346676	0.0677647	0.21668	7.91923e-06	0.327717	0.0708406	0.117652	1.35957e-17	0.361564	0.0407284	0.138992	0.00902346	0.17991	0.0681132	0.033581
213888_s_at	TRAF3IP3	3.883e-08	0.392353	0.0657152	0.261196	0.0012193	0.215502	0.065431	0.0579794	6.10679e-06	0.218394	0.0450405	0.219598	1.87305e-11	0.270517	0.0380371	0.193988	3.01104e-07	0.309955	0.0559771	0.245816	0.0266392	0.153125	0.0684043	0.0255461	4.11895e-18	0.291214	0.0322454	0.143205	0.000464852	0.189286	0.0530325	0.0638921
214061_at	WDR67	1.60892e-08	0.475605	0.0771353	0.27417	0.0191309	0.199727	0.0843759	0.0279656	0.000189326	0.294989	0.0753108	0.152027	5.26597e-05	0.214864	0.0520166	0.0723333	1.77508e-09	0.488812	0.0729783	0.325245	0.000876894	0.240951	0.0709814	0.0643525	0.0156852	0.102916	0.0424434	0.0100221	3.07178e-05	0.224916	0.0525169	0.0915903
214450_at	CTSW	0.00326529	0.224202	0.0743255	0.076336	1.23584e-08	0.191764	0.0319177	0.179894	0.00238285	0.250273	0.0797264	0.0996496	3.25299e-07	0.196348	0.0371739	0.115494	0.00110573	0.181479	0.0538386	0.102231	0.0391004	0.155494	0.0747165	0.0213077	1.03198e-16	0.182602	0.0212028	0.131796	0.00185216	0.157434	0.0497843	0.0497253
215273_s_at	TADA3	0.00433066	0.236938	0.0810955	0.0714105	0.00558069	0.148734	0.0529346	0.0413122	1.76982e-09	0.621508	0.0913496	0.361477	5.42723e-08	0.381147	0.0675073	0.130352	7.66891e-11	0.471319	0.0638861	0.369925	0.00209099	0.239895	0.0766237	0.0543999	4.31785e-11	0.176683	0.0261824	0.0845858	1.57796e-05	0.233115	0.052448	0.0983209
215535_s_at	AGPAT1	1.03074e-10	0.736654	0.101654	0.344546	0.0490989	0.336782	0.169841	0.0179951	0.000165471	0.489701	0.123797	0.154758	1.11778e-08	0.325774	0.0547102	0.143296	1.64036e-07	0.497438	0.0875903	0.25564	8.19179e-06	0.449034	0.0972334	0.117275	5.50504e-08	0.397846	0.0720526	0.0576515	8.86504e-05	0.391241	0.0974319	0.0808257
215952_s_at	OAZ1	7.42336e-09	0.558137	0.0880981	0.285387	6.64513e-06	0.653306	0.140192	0.114635	2.53298e-05	1.00179	0.223853	0.192144	7.19255e-07	0.375887	0.0734891	0.10885	3.45817e-08	0.717062	0.118786	0.280293	7.35179e-06	0.542317	0.116786	0.118479	5.14651e-18	0.692209	0.0768897	0.142421	5.30617e-05	0.502483	0.121183	0.0860465
216191_s_at	TRDV3	0.0226276	0.162626	0.0701993	0.0426585	2.43561e-09	0.17942	0.0283599	0.196081	0.000233888	0.316478	0.0820795	0.147728	0.0354289	0.0810246	0.0382656	0.016629	0.000480135	0.246242	0.06795	0.11764	0.00858191	0.193722	0.0727489	0.0382859	2.34581e-17	0.232417	0.0263912	0.137061	3.08313e-07	0.202709	0.0380388	0.137405
216241_s_at	TCEA1	8.55859e-08	0.654018	0.112898	0.24938	0.00364872	0.493525	0.167249	0.0459575	0.00296248	0.844609	0.275408	0.0950737	0.000196356	0.425757	0.11227	0.0609958	4.43061e-05	0.584933	0.136242	0.16077	0.000330614	0.54118	0.147309	0.0755095	8.81394e-11	0.574036	0.0865292	0.0819226	6.07493e-05	0.640162	0.155672	0.0846716
217078_s_at	CD300A	8.96918e-07	0.416268	0.0792885	0.213249	3.82157e-05	0.130128	0.0307105	0.0958115	0.00532567	0.672055	0.234494	0.0827142	0.000439683	0.145946	0.0408453	0.0540363	1.77581e-05	0.348759	0.0769173	0.17691	5.92206e-05	0.342429	0.0828744	0.0950635	2.68537e-16	0.15847	0.0186765	0.128383	1.04686e-06	0.246621	0.0486847	0.125399
217728_at	S100A6	0.0439051	0.148408	0.0726915	0.031316	4.21339e-05	0.244403	0.0580147	0.0947542	0.00013996	0.264364	0.0660328	0.158144	6.64837e-07	0.263534	0.0513551	0.10951	0.0130955	0.153399	0.060598	0.0560961	0.00225511	0.17626	0.0567279	0.0535349	3.27621e-28	0.383446	0.0326255	0.22149	0.0425406	0.122341	0.0598695	0.018129
217736_s_at	EIF2AK1	2.76255e-15	0.849972	0.0905029	0.470851	5.46582e-17	0.959448	0.101975	0.353597	3.22307e-06	0.779086	0.155437	0.231673	7.62894e-11	0.701081	0.102081	0.183083	1.81558e-08	0.697306	0.112793	0.290277	9.3398e-07	0.652181	0.127511	0.141221	1.5886e-48	1.0444	0.0635227	0.358462	6.37144e-10	0.805991	0.12299	0.196058
217751_at	GSTK1	2.17079e-06	0.570905	0.113304	0.19927	0.01294	0.376231	0.149668	0.0321742	0.00211529	0.388916	0.122366	0.102149	9.8624e-13	0.575286	0.075607	0.216418	0.000270046	0.533622	0.14072	0.128185	0.00130257	0.324044	0.0989022	0.0598205	1.65375e-08	0.322223	0.0561104	0.0622168	0.00192388	0.316618	0.100495	0.0493363
217845_x_at	HIGD1A	6.34292e-10	0.675929	0.0984716	0.319998	4.31389e-06	0.658147	0.138252	0.119244	0.00865424	0.555617	0.206353	0.0724625	4.0401e-06	0.403072	0.0850833	0.0942776	0.00148417	0.381568	0.116383	0.0967638	0.00132049	0.419472	0.12819	0.0596639	1.83802e-14	0.589417	0.074557	0.113153	0.000253306	0.441597	0.118159	0.0701075
217908_s_at	DCAF6	1.38472e-21	0.915497	0.0742186	0.606672	1.11362e-09	0.798272	0.12325	0.203779	4.33722e-08	0.682722	0.11262	0.308855	2.99739e-11	0.686217	0.0976021	0.190352	5.18594e-09	0.705639	0.109201	0.309326	0.0418639	0.216221	0.105359	0.0205593	7.49718e-30	0.764656	0.062883	0.23354	0.00600518	0.258557	0.0929311	0.0377131
217917_s_at	DYNLRB1	1.55203e-08	0.755051	0.122299	0.274696	3.44163e-05	0.821395	0.192663	0.0969452	3.66783e-06	0.704617	0.141507	0.229244	6.69394e-09	0.539135	0.089078	0.147462	1.97594e-09	0.584092	0.0875104	0.323669	9.37828e-06	0.560312	0.122179	0.115767	8.11995e-25	0.849959	0.0780852	0.195975	1.26043e-08	0.658785	0.110142	0.168179
217918_at	DYNLRB1	4.17087e-10	0.803776	0.115601	0.325738	0.00159221	0.591839	0.184221	0.05505	1.33191e-05	0.600715	0.129301	0.204646	2.21919e-07	0.612232	0.114199	0.118683	3.59541e-08	0.574061	0.0952364	0.279686	0.000108289	0.478705	0.120416	0.0882227	7.55703e-10	0.568214	0.0904731	0.0738684	1.03732e-06	0.586461	0.115726	0.125489
217955_at	BCL2L13	1.13897e-12	0.743032	0.0908921	0.401814	0.000779253	0.546678	0.159561	0.0628942	6.84437e-11	0.613904	0.0814273	0.411076	3.34066e-07	0.536518	0.101683	0.115272	1.59646e-08	0.577147	0.0929224	0.292254	0.0232845	0.286357	0.124943	0.0270443	1.64454e-20	0.615211	0.0632908	0.162447	0.00637214	0.304921	0.110397	0.03711
217973_at	DCXR	9.5044e-08	0.504804	0.0874988	0.2478	0.000736692	0.185278	0.0538207	0.0635106	2.0307e-05	0.474713	0.104695	0.196461	6.92496e-12	0.382648	0.0525472	0.201634	1.244e-07	0.533467	0.0928852	0.260075	0.00742793	0.163752	0.0603484	0.0399262	1.1987e-09	0.178648	0.0288026	0.0721325	0.000700598	0.199278	0.0577241	0.0596884
217977_at	SEPX1	1.28192e-05	0.244558	0.0531753	0.170557	3.83355e-05	0.149462	0.0352798	0.0957776	3.54485e-05	0.457376	0.104313	0.185544	0.00113252	0.139189	0.042153	0.0458685	0.00170955	0.20248	0.0626171	0.0941333	0.00198125	0.279924	0.088931	0.0550172	1.67896e-22	0.205823	0.0200431	0.17811	0.000812507	0.26541	0.0778498	0.0581694
217993_s_at	MAT2B	5.94469e-09	0.753575	0.118046	0.288579	4.2249e-06	0.84576	0.177484	0.119466	1.60166e-05	0.647277	0.140797	0.201075	9.31396e-06	0.390653	0.0859213	0.0871703	8.6337e-06	0.505876	0.107192	0.189469	7.14441e-07	0.805698	0.155727	0.144142	2.22318e-26	0.651499	0.0577096	0.20782	2.57833e-06	0.782987	0.160927	0.116466
217995_at	SQRDL	2.75173e-10	0.461698	0.0655752	0.331386	0.000529762	0.216182	0.0611125	0.0671286	9.49115e-05	0.393108	0.0955706	0.165963	1.72647e-08	0.313862	0.0534623	0.13975	0.000194142	0.29769	0.0765963	0.134197	0.0119022	0.188003	0.0738519	0.0345815	5.53932e-09	0.232238	0.0391117	0.0663575	0.000322152	0.204303	0.0556464	0.0676473
218025_s_at	PECI	1.901e-05	0.382611	0.085055	0.164076	0.00119035	0.430562	0.130442	0.0582432	2.15579e-07	0.454879	0.0800827	0.280987	7.70785e-07	0.322938	0.0633197	0.108269	2.68346e-07	0.418533	0.0752188	0.247688	0.000205153	0.282511	0.0742501	0.0809536	1.2806e-09	0.365323	0.0590065	0.0718837	2.50219e-06	0.290114	0.0595446	0.116764
218034_at	FIS1	8.92247e-12	0.84683	0.109216	0.376271	1.64621e-15	1.00496	0.113599	0.32564	7.51127e-05	0.775272	0.185534	0.170647	2.07913e-11	0.60526	0.0853206	0.193182	1.15109e-09	0.938867	0.138216	0.331578	0.000624397	0.462766	0.13246	0.0682401	3.83225e-24	0.680567	0.0635571	0.190814	5.50282e-06	0.563256	0.120031	0.108903
218095_s_at	TMEM165	1.15613e-10	0.600525	0.0831441	0.34302	0.0339928	0.282354	0.132026	0.0218479	7.25506e-05	0.504817	0.120532	0.17134	1.31555e-05	0.408176	0.0913956	0.0842225	2.39154e-05	0.389007	0.0872882	0.171682	5.69558e-05	0.326341	0.0787907	0.0955045	0.000815117	0.203077	0.0602785	0.0210216	0.000518965	0.249546	0.0705306	0.0627639
218099_at	TEX2	6.62898e-12	0.632998	0.0810006	0.380022	2.28573e-05	0.4118	0.0943535	0.101368	1.99956e-08	1.09981	0.176143	0.321952	4.86284e-07	0.301479	0.058002	0.112132	0.000170468	0.284402	0.0724905	0.136559	0.0180244	0.216304	0.0904648	0.0299082	3.42866e-16	0.406077	0.0480436	0.127508	0.00378445	0.237172	0.0807854	0.042418
218109_s_at	MFSD1	5.65127e-11	0.642548	0.0871608	0.352478	0.00229977	0.288627	0.0931478	0.0510155	2.53464e-06	0.508945	0.100324	0.236172	7.45828e-10	0.412681	0.0638795	0.165098	3.22629e-08	0.420164	0.0694219	0.281375	0.000109232	0.346794	0.0872842	0.0881242	9.46096e-13	0.35832	0.0488481	0.0987418	0.000219646	0.30595	0.0810251	0.0715657
218133_s_at	NIF3L1	4.69621e-05	0.354188	0.0831008	0.149054	0.0042818	0.249058	0.085932	0.0442069	2.73858e-06	0.51466	0.101843	0.234725	1.9771e-07	0.272769	0.050655	0.119645	0.000242807	0.214768	0.0561828	0.130125	0.000798881	0.328069	0.0958716	0.0654194	2.50646e-11	0.206577	0.0302273	0.0866116	3.99604e-05	0.28028	0.0664552	0.0889247
218264_at	BCCIP	2.29812e-06	0.416393	0.082866	0.198361	0.0181087	0.199522	0.0835483	0.0285547	1.65938e-06	0.578137	0.111621	0.244047	0.00134787	0.25088	0.0771884	0.0443672	1.24936e-06	0.391202	0.0752599	0.222351	0.000406888	0.290237	0.0802719	0.0731379	0.0088104	0.103341	0.0392921	0.0121276	0.000357338	0.241175	0.0662063	0.0665861
218323_at	RHOT1	2.37147e-10	0.58973	0.083389	0.333395	0.01107	0.296655	0.115404	0.0338627	1.66852e-05	0.448156	0.0977138	0.200282	8.96217e-14	0.542483	0.067799	0.234262	6.95589e-10	0.558505	0.080914	0.338873	0.00237059	0.308671	0.0998492	0.0529632	1.43095e-13	0.46627	0.0612491	0.105673	9.70622e-06	0.393149	0.0862126	0.103212
218487_at	ALAD	1.24685e-15	0.71531	0.074889	0.479369	6.96236e-08	0.322799	0.0570529	0.162354	2.2053e-12	0.76392	0.091971	0.459428	7.54879e-12	0.461046	0.0634409	0.200974	1.76645e-07	0.52959	0.0935355	0.254448	0.00305237	0.243433	0.0808543	0.0500711	2.79567e-30	0.389717	0.0317744	0.236657	0.000613572	0.229891	0.0658638	0.0610479
218491_s_at	THYN1	3.10083e-09	0.457598	0.0701328	0.297854	0.0383599	0.256812	0.122973	0.0205753	0.000217166	0.252207	0.0650472	0.149238	3.78312e-08	0.242275	0.0423746	0.133322	4.90688e-11	0.319774	0.0427916	0.376042	0.00260152	0.206998	0.0676043	0.0518994	4.60351e-09	0.321693	0.053882	0.067057	1.29415e-06	0.257624	0.051329	0.123303
218501_at	ARHGEF3	0.0165305	0.140827	0.0577311	0.048086	9.68269e-07	0.220717	0.0433017	0.135048	9.47513e-05	0.2137	0.0519477	0.165997	6.83874e-08	0.23056	0.0411721	0.128445	0.00842362	0.125927	0.0467444	0.0643376	0.0325157	0.159648	0.0739872	0.0233378	4.27543e-19	0.248835	0.0267049	0.151146	1.83375e-05	0.235955	0.0535224	0.0968056
218563_at	NDUFA3	2.104e-09	0.561287	0.0849376	0.303327	6.61952e-05	0.600997	0.146648	0.0898515	3.47529e-05	0.452105	0.102985	0.185935	3.42919e-08	0.432444	0.0753809	0.134129	3.22367e-06	0.490578	0.0987836	0.20637	0.0182274	0.254309	0.10655	0.0297827	6.6958e-11	0.439936	0.0658769	0.0829491	3.67622e-05	0.401495	0.0947299	0.0897705
218567_x_at	DPP3	0.000421366	0.233538	0.0639422	0.111832	0.00855515	0.156741	0.0588711	0.0366586	6.82439e-08	0.536002	0.0900083	0.30108	1.32582e-10	0.30874	0.0456011	0.178756	8.90925e-05	0.249838	0.0608773	0.148279	0.0439159	0.151528	0.0745784	0.0200361	0.00376129	0.102413	0.0351726	0.0152779	0.000181081	0.228178	0.0596093	0.073539
218648_at	CRTC3	7.82313e-07	0.635419	0.120291	0.215393	0.00941591	0.405138	0.15413	0.0356174	0.00144644	0.387894	0.117498	0.110106	1.97431e-12	0.706639	0.094302	0.211183	0.000343183	0.620056	0.166565	0.123802	2.10169e-06	0.78701	0.159537	0.132335	1.15024e-08	0.512325	0.0882099	0.0635926	0.00205114	0.467741	0.149403	0.0486805
218671_s_at	ATPIF1	5.03571e-15	0.821985	0.0886631	0.464332	0.0120889	0.334326	0.131694	0.0329097	0.00208135	0.53456	0.16791	0.102488	7.07772e-09	0.518814	0.0858707	0.14701	1.38507e-06	0.531296	0.102705	0.220626	0.00870502	0.271266	0.102062	0.0381242	9.43013e-14	0.641553	0.083613	0.107198	5.71845e-06	0.413462	0.0882766	0.108518
218773_s_at	MSRB2	2.43164e-10	0.488934	0.0691878	0.333057	0.0446963	0.284171	0.140435	0.018974	1.26251e-05	0.318126	0.0682683	0.20568	9.69417e-09	0.305137	0.0510108	0.144455	3.96145e-10	0.402065	0.0572378	0.346937	0.000444875	0.241223	0.0671838	0.0721176	1.11229e-12	0.393506	0.053822	0.0981459	2.20671e-05	0.248553	0.0569594	0.094936
218838_s_at	TTC31	4.01508e-15	0.786038	0.0843711	0.466801	0.0112582	0.306193	0.119397	0.0336801	2.3021e-05	0.708488	0.157414	0.194013	3.82293e-08	0.454197	0.0794693	0.133236	1.83796e-07	0.732983	0.12967	0.253809	0.0015055	0.284192	0.08792	0.0581621	2.55931e-11	0.38775	0.0567646	0.086534	0.00046213	0.285481	0.0799464	0.0639523
218992_at	C9orf46	7.99497e-05	0.319183	0.0774816	0.140125	0.000175398	0.207697	0.0540467	0.0792319	2.73344e-09	0.387054	0.0577336	0.354555	5.82717e-06	0.205179	0.0440823	0.0911651	1.57722e-06	0.380686	0.0740418	0.218448	0.0206956	0.147928	0.0632739	0.0283605	2.41158e-11	0.204967	0.0299651	0.0867552	0.000397571	0.18896	0.0522988	0.0654936
219061_s_at	LAGE3	6.58881e-11	0.591779	0.0806234	0.35046	0.00942368	0.301831	0.114841	0.0356084	7.04357e-05	0.450987	0.107468	0.17193	2.66381e-07	0.353988	0.0664969	0.117162	1.99655e-08	0.525017	0.0852195	0.288812	0.0303097	0.195122	0.08924	0.0241146	6.41583e-09	0.288331	0.0487712	0.0658021	0.000339328	0.310677	0.0849518	0.0671156
219161_s_at	CKLF	1.43958e-06	0.465185	0.0905478	0.205792	0.0185393	0.182106	0.0765428	0.0283025	0.00114833	0.262758	0.0778646	0.114922	0.00106656	0.199182	0.06	0.0463861	8.67315e-07	0.306062	0.0579009	0.22843	6.77228e-07	0.342254	0.0660019	0.144724	6.54016e-08	0.242328	0.0441452	0.0569965	1.20437e-08	0.372429	0.062173	0.16861
219191_s_at	BIN2	2.5668e-10	0.48249	0.0683861	0.332327	8.21875e-14	0.219551	0.0268186	0.292097	3.11655e-06	0.397463	0.0791642	0.232304	2.86018e-11	0.24775	0.0351974	0.190715	8.78645e-10	0.26403	0.0385354	0.335499	7.86803e-07	0.474472	0.0920849	0.143091	8.09451e-36	0.260348	0.0191613	0.275853	1.05133e-11	0.295199	0.040451	0.233021
219242_at	CEP63	7.46796e-05	0.403446	0.0974995	0.141273	0.000220886	0.179945	0.0475959	0.0767113	0.0018123	0.392456	0.121553	0.105389	3.12417e-07	0.271891	0.0513942	0.115831	0.00224771	0.403265	0.128205	0.0890338	0.0477481	0.151888	0.0761061	0.0191239	1.10672e-12	0.20725	0.0283438	0.0981643	0.0123261	0.166404	0.0657849	0.0304312
219282_s_at	TRPV2	0.000110993	0.501851	0.12453	0.134587	0.00343259	0.334161	0.112486	0.0466261	1.5597e-06	0.390148	0.0751018	0.245192	5.84182e-07	0.267981	0.0519442	0.110595	1.08497e-05	0.482199	0.103452	0.185507	0.000528799	0.382034	0.107878	0.0701414	9.04329e-05	0.285371	0.0722752	0.0293801	5.32967e-06	0.446127	0.0949212	0.109222
219329_s_at	C2orf28	8.85807e-06	0.570581	0.121596	0.176601	0.0283272	0.405184	0.183099	0.0237774	9.90301e-06	0.758516	0.160583	0.210356	7.66045e-13	0.514286	0.0672205	0.218316	8.04168e-08	0.62642	0.107192	0.267022	0.00355131	0.293573	0.099123	0.0483401	4.54479e-07	0.437641	0.0855641	0.0496114	3.76759e-06	0.438181	0.0916789	0.112688
219452_at	DPEP2	1.57905e-07	0.334773	0.0592122	0.240105	0.00204178	0.113809	0.036293	0.0523208	0.0278772	0.265015	0.118292	0.0478365	7.76637e-06	0.183596	0.040011	0.0887194	1.27899e-08	0.325699	0.0520221	0.295651	0.00115845	0.476062	0.14375	0.0611635	1.03929e-15	0.187253	0.0225534	0.123531	0.000124596	0.354433	0.090257	0.0773561
219505_at	CECR1	4.12049e-07	0.35261	0.0649064	0.225377	7.93636e-05	0.275423	0.0679791	0.0878786	3.67961e-08	0.352119	0.0577159	0.311656	7.44794e-14	0.321105	0.0399822	0.235623	5.6141e-15	0.373498	0.039826	0.488625	4.46252e-11	0.40382	0.0568728	0.24413	2.07528e-24	0.299899	0.0278247	0.192858	1.78178e-15	0.358864	0.0409348	0.306047
219594_at	NINJ2	7.03789e-11	0.517444	0.0706283	0.349592	1.50255e-12	0.258262	0.0336152	0.266145	2.42571e-07	0.484615	0.0857476	0.278897	2.86522e-06	0.241479	0.0501594	0.0971916	0.000958811	0.248961	0.0729042	0.104873	0.047142	0.150753	0.0753284	0.019263	4.29322e-27	0.269545	0.0234973	0.213178	0.000211479	0.208472	0.0550606	0.071953
220486_x_at	TMEM164	2.34431e-10	0.845432	0.119505	0.333551	0.00847373	0.351464	0.131842	0.0367625	0.000126018	0.508745	0.126135	0.160262	9.88358e-05	0.488108	0.122902	0.0669147	5.99899e-06	0.776503	0.161391	0.195749	0.00398763	0.408352	0.139667	0.0470161	4.19619e-08	0.405762	0.0728199	0.0586832	0.000875738	0.467617	0.138047	0.0574012
220761_s_at	TAOK3	6.68641e-14	0.702375	0.080274	0.435346	0.00182824	0.335152	0.105722	0.0535329	4.28547e-05	0.490258	0.113143	0.1818	7.11306e-10	0.663774	0.102609	0.165476	7.86631e-10	0.654339	0.0951668	0.337099	0.000150611	0.29486	0.0758377	0.0844727	2.73624e-09	0.352875	0.0582213	0.0690215	6.17421e-06	0.275684	0.0590842	0.10775
220990_s_at	MIR21 /// TMEM49	5.43654e-07	0.513554	0.0956714	0.221074	0.000513183	0.486315	0.137126	0.0674774	0.012414	0.207273	0.0810046	0.0648457	0.000104088	0.30873	0.0779974	0.0664686	0.000996431	0.331956	0.097547	0.10416	0.000783627	0.285247	0.0832205	0.0656401	1.60025e-12	0.49275	0.0679019	0.0968052	0.0207489	0.186606	0.0799453	0.0252106
221059_s_at	COTL1	1.94041e-12	0.728593	0.0903262	0.395301	1.00653e-07	0.342772	0.061412	0.158574	1.97643e-06	0.313014	0.0609495	0.240805	7.76506e-10	0.383233	0.0593887	0.164777	8.08811e-05	0.317821	0.0769454	0.150016	0.0281555	0.237424	0.107126	0.0249315	3.40761e-19	0.353046	0.0377736	0.151938	3.79256e-05	0.313806	0.0741757	0.0894546
221081_s_at	DENND2D	1.67401e-05	0.235081	0.0518825	0.166172	0.00215619	0.179486	0.0575495	0.0517226	0.00204496	0.23945	0.0750774	0.102858	1.16781e-08	0.24817	0.0417365	0.142939	3.13501e-11	0.427118	0.0564356	0.382122	0.00114046	0.236631	0.0713507	0.0613428	3.14574e-14	0.22234	0.0283971	0.1112	8.5816e-06	0.209093	0.0455623	0.104449
221522_at	ANKRD27	2.19404e-08	0.62396	0.102333	0.269626	0.00417209	0.386622	0.133002	0.0444908	0.00252767	0.322164	0.103269	0.0984104	7.85461e-06	0.478686	0.104379	0.0886231	0.000436742	0.59632	0.163291	0.119381	0.0100035	0.307474	0.117877	0.0365478	5.58307e-09	0.438447	0.073857	0.0663278	0.00206096	0.323351	0.103332	0.0486316
221711_s_at	C19orf62	1.1161e-13	0.941056	0.108841	0.429424	0.000343876	0.570509	0.155916	0.071866	2.24819e-05	0.946845	0.210077	0.194476	1.28095e-08	0.468474	0.0790228	0.142186	3.10665e-07	0.60584	0.109559	0.245308	0.000257687	0.272673	0.0728558	0.078354	4.37337e-06	0.279444	0.0601462	0.0409602	6.15053e-05	0.268481	0.0653379	0.0845458
221777_at	C12orf52	0.000271659	0.307046	0.0812458	0.119359	0.0278013	0.14661	0.0660267	0.0239764	1.77829e-09	1.01795	0.149643	0.361402	3.08383e-06	0.242408	0.0505241	0.0965686	0.00332585	0.273795	0.0907714	0.0817187	0.00273059	0.316146	0.103774	0.0513453	6.25325e-08	0.239273	0.043522	0.0571671	4.92052e-06	0.36406	0.0771579	0.110021
221804_s_at	FAM45A /// FAM45B	2.67819e-07	0.522589	0.0944588	0.232024	0.00500437	0.359976	0.126465	0.0425024	0.00275754	0.376711	0.121885	0.0965812	0.000480589	0.347342	0.0978889	0.0532681	0.0141737	0.330002	0.13192	0.0546208	0.0229977	0.281417	0.122528	0.0271825	1.76195e-08	0.433434	0.0756274	0.0619765	0.00293955	0.334599	0.110891	0.0449989
221896_s_at	HIGD1A	5.3423e-10	0.721733	0.10459	0.322354	2.35097e-06	0.528383	0.107852	0.12569	0.0273654	0.414101	0.184211	0.0482241	5.18716e-07	0.345657	0.066676	0.111591	0.000518254	0.415667	0.115425	0.116234	0.00504178	0.352055	0.12371	0.0443387	1.0146e-06	0.294488	0.0594592	0.0465452	0.000759911	0.385054	0.112302	0.0588554
221979_at	LOC100129250	8.86982e-10	0.632266	0.093077	0.315375	5.20831e-09	0.296915	0.0480549	0.188542	8.96248e-06	0.778871	0.16399	0.212272	4.79564e-05	0.226968	0.0546393	0.0731374	0.00115952	0.256027	0.0762886	0.101349	0.00310194	0.274853	0.0914479	0.0498868	2.46846e-10	0.239568	0.0370476	0.0780688	2.31389e-05	0.290344	0.0667128	0.0944566
221983_at	FAM134A	1.4468e-19	0.904527	0.0794761	0.567386	0.000987569	0.451826	0.134613	0.0602935	0.0181033	0.369648	0.153142	0.0568952	8.78576e-09	0.44853	0.0747473	0.145255	7.99952e-07	0.800832	0.150948	0.229771	0.00021245	0.476014	0.12542	0.0805553	1.43952e-15	0.667869	0.0808722	0.12236	0.000214046	0.469634	0.124144	0.0718297
222148_s_at	RHOT1	4.76391e-12	0.750455	0.095205	0.384167	0.0336594	0.415759	0.194036	0.0219519	3.42571e-05	0.512402	0.116617	0.186218	1.14824e-15	0.651683	0.0749798	0.265705	3.4586e-08	0.604379	0.10012	0.280291	0.000256067	0.389835	0.104112	0.0784259	0.000280477	0.309358	0.0845316	0.0250676	6.76069e-06	0.458862	0.0987888	0.106841
222230_s_at	ACTR10	0.00084842	0.445276	0.129296	0.0997617	3.19149e-07	0.723455	0.135526	0.146647	0.00249351	0.532518	0.170452	0.0986963	3.51858e-05	0.390978	0.0924251	0.0757969	0.0047573	0.404824	0.139835	0.0750258	1.54627e-05	0.480388	0.107567	0.11018	5.68413e-17	0.646724	0.0744148	0.133919	2.04031e-06	0.551272	0.112093	0.118792
36936_at	TSTA3	1.87733e-10	0.808497	0.113535	0.33654	3.41314e-06	0.609252	0.126551	0.121735	0.000223916	0.550965	0.142427	0.148615	2.90987e-05	0.376334	0.0880003	0.0774266	3.06082e-06	0.662818	0.133123	0.207251	0.00404115	0.412493	0.141295	0.0468638	1.21373e-17	0.623339	0.0701002	0.139393	0.0259681	0.314718	0.140108	0.0229806
40829_at	WDTC1	2.07068e-16	1.01679	0.102576	0.498103	0.00119569	0.49403	0.149731	0.058194	0.000258193	0.963611	0.251798	0.145712	0.000480383	0.475861	0.134104	0.0532718	1.31858e-08	0.871335	0.139325	0.295185	7.5236e-05	0.574581	0.141162	0.0923536	5.30977e-14	0.650655	0.0838991	0.109293	0.00012319	0.550311	0.140031	0.0774719
43544_at	MED16	3.64225e-11	0.738388	0.0989369	0.358217	9.8572e-09	0.718747	0.118743	0.182165	0.00057871	0.505914	0.141059	0.129141	2.71454e-07	0.339818	0.063882	0.117004	9.52905e-06	0.450923	0.0960591	0.18776	0.00146623	0.328125	0.101259	0.0584647	5.83014e-21	0.597586	0.0606921	0.166014	0.00100749	0.30486	0.0911084	0.0559645

## Sheet: Table S3
Supplementary Table 3: Strongest PIP4K2A-related candidates in different datasets
Probe ID	Gene	GSE7440				GSE10255				GSE10792				GSE11877				GSE13351				GSE13425				GSE33315				GSE635
		p-value	coefficient	SE	adjusted r2	p-value	coefficient	SE	adjusted r2	p-value	coefficient	SE	adjusted r2	p-value	coefficient	SE	adjusted r2	p-value	coefficient	SE	adjusted r2	p-value	coefficient	SE	adjusted r2	p-value	coefficient	SE	adjusted r2	p-value	coefficient	SE	adjusted r2
200743_s_at	TPP1	4.39317e-10	0.69167	0.0996355	0.325029	0.0101941	0.345208	0.132761	0.0347559	1.52166e-06	0.686472	0.131986	0.245649	8.91614e-13	0.500257	0.0656022	0.217177	6.99065e-14	0.624333	0.070529	0.459493	1.38845e-10	0.682003	0.0989847	0.232974	3.44374e-23	0.729789	0.0698072	0.183457	6.1515e-08	0.61808	0.109129	0.153036
201384_s_at	NBR1	1.56837e-09	0.563946	0.0845339	0.307447	3.30673e-11	0.545492	0.0764958	0.237555	4.22925e-17	0.742237	0.0691347	0.588189	6.73109e-10	0.352782	0.0544502	0.165915	7.99938e-10	0.655926	0.0954483	0.336856	0.0403033	0.151093	0.0730506	0.0209754	4.10568e-32	0.606281	0.0477014	0.249855	7.81185e-06	0.234183	0.050786	0.105392
201432_at	CAT	7.79288e-14	0.778932	0.0893396	0.433582	2.7679e-08	0.543357	0.0929405	0.171753	3.91193e-08	0.609057	0.100067	0.310614	4.10298e-12	0.429926	0.0583303	0.20563	3.60848e-09	0.445214	0.0680544	0.31475	9.16231e-05	0.381368	0.0948865	0.0901195	9.02197e-31	0.601218	0.0485438	0.240215	4.85669e-05	0.378843	0.0908763	0.0869454
201463_s_at	TALDO1	3.17585e-15	0.670066	0.0715607	0.469344	7.23639e-16	0.804708	0.0895791	0.332494	5.40942e-10	0.6651	0.0940295	0.379997	6.49843e-12	0.417423	0.0572379	0.202121	1.37798e-10	0.431431	0.0594917	0.361811	3.1135e-06	0.416476	0.0859868	0.128003	6.59837e-41	0.763108	0.0517226	0.310124	7.47931e-09	0.49309	0.0810533	0.173114
201528_at	RPA1	3.65794e-15	0.574826	0.0615763	0.467813	7.2117e-05	0.549078	0.134702	0.0889201	1.56738e-06	0.401974	0.0773965	0.245102	5.00596e-13	0.348791	0.0451749	0.221502	1.58508e-10	0.397575	0.0550514	0.359857	4.24409e-07	0.329558	0.0623288	0.149796	6.05168e-14	0.459322	0.0593706	0.108816	4.25927e-09	0.336502	0.0543381	0.178409
201570_at	SAMM50	3.23008e-13	0.854003	0.101293	0.41695	0.000683781	0.602751	0.173998	0.0643286	1.11149e-09	0.853805	0.123566	0.368807	3.6137e-07	0.605011	0.115022	0.114616	8.55626e-05	0.587397	0.142743	0.149005	5.90927e-05	0.521185	0.12612	0.0950879	2.09086e-14	0.700815	0.088852	0.112685	1.51204e-06	0.557589	0.111861	0.121763
201576_s_at	GLB1	1.61789e-12	0.608726	0.0751204	0.397531	5.33807e-07	0.942351	0.180273	0.141287	7.70176e-11	0.588497	0.0783325	0.409343	3.5388e-09	0.392838	0.0636418	0.152617	7.17887e-10	0.688861	0.0998988	0.338418	0.000992596	0.323023	0.0961982	0.0629332	1.49431e-19	0.705285	0.0746408	0.154808	0.000628446	0.309349	0.0888032	0.0608024
201734_at	CLCN3	2.23663e-21	0.877797	0.0717387	0.602789	2.63578e-09	0.814804	0.129103	0.195301	2.96299e-10	0.507533	0.0703978	0.389205	0.0239066	0.236623	0.103985	0.019879	1.4567e-07	0.611742	0.107197	0.257547	2.73591e-06	0.706054	0.144889	0.12943	4.97013e-31	0.763833	0.0613614	0.242085	5.62169e-08	0.70441	0.12397	0.153903
201886_at	DCAF11	4.95912e-19	0.990096	0.0889522	0.556343	2.89045e-07	0.736051	0.137341	0.147676	8.74697e-13	1.51152	0.177581	0.471772	3.31607e-07	0.58915	0.111626	0.115334	5.71963e-09	0.885399	0.137482	0.307854	0.00499801	0.463252	0.162617	0.0444382	7.55678e-15	0.631321	0.0786205	0.116375	9.90296e-05	0.610778	0.153197	0.0796977
201954_at	ARPC1B	2.18698e-14	0.685998	0.0764328	0.448055	0.0339615	0.276053	0.129057	0.0218576	3.00451e-06	0.574387	0.114192	0.23299	6.02733e-13	0.452199	0.058801	0.220113	3.93e-13	0.647272	0.0762283	0.438621	1.09493e-06	0.515299	0.101448	0.139485	5.34857e-11	0.405552	0.0604032	0.0837874	5.63664e-07	0.511974	0.0984537	0.131495
202098_s_at	PRMT2	7.48905e-10	0.637581	0.0933647	0.317712	0.0096765	0.399673	0.152615	0.0353211	5.74373e-07	0.527512	0.0969333	0.263456	4.93377e-09	0.394761	0.0646075	0.149933	4.53081e-09	0.583892	0.0899437	0.311351	9.13628e-05	0.355547	0.0884458	0.0901518	4.3187e-17	0.557333	0.0638642	0.134895	2.00673e-06	0.412235	0.0837586	0.118957
202125_s_at	TRAK2	1.94979e-18	0.697202	0.0642395	0.543743	1.55723e-11	0.512745	0.070556	0.244614	1.04657e-07	0.479634	0.0819418	0.293671	1.34016e-07	0.35474	0.0649197	0.122876	6.26962e-07	0.525909	0.0980519	0.2338	0.000435028	0.356192	0.0990297	0.0723735	1.68015e-53	0.663645	0.0378855	0.388208	0.0228657	0.183487	0.0799018	0.0242435
202136_at	ZMYND11	2.10268e-12	0.726222	0.0902156	0.394314	0.0467995	0.26937	0.134436	0.0184944	0.000647347	0.498949	0.140454	0.126824	1.08541e-11	0.600472	0.0833358	0.198189	4.06702e-09	0.683045	0.104832	0.312965	1.558e-10	0.70816	0.103103	0.231834	2.18683e-15	0.569201	0.0694048	0.120854	1.98656e-09	0.671379	0.105914	0.185535
204563_at	SELL	1.75107e-11	0.376263	0.0494123	0.367679	3.30038e-07	0.2894	0.0542867	0.146298	0.00593027	0.165117	0.0583829	0.0804445	2.82044e-11	0.282237	0.0400831	0.190824	1.39618e-12	0.359141	0.0436621	0.422801	2.43793e-06	0.345035	0.0704243	0.130701	5.60165e-27	0.327366	0.028611	0.212314	3.338e-12	0.391121	0.052157	0.24307
209046_s_at	GABARAPL2	6.64672e-18	0.9699	0.0914545	0.532157	7.65645e-14	0.831572	0.101428	0.292719	9.23006e-12	1.13643	0.14228	0.439763	1.06341e-09	0.665565	0.104068	0.162269	7.19502e-06	0.495474	0.103971	0.192618	1.19154e-07	0.752544	0.135388	0.163459	5.85963e-68	1.06131	0.051574	0.467089	2.00073e-07	0.753671	0.13905	0.141621
210981_s_at	GRK6	6.60726e-14	0.798898	0.0912805	0.435483	0.00328624	0.276762	0.0927237	0.0471032	1.52736e-08	0.70178	0.111275	0.326455	2.18505e-15	0.510071	0.0593716	0.26114	2.94744e-08	0.537948	0.0885831	0.282781	1.60293e-05	0.372658	0.0836075	0.109776	1.61533e-11	0.306139	0.0443489	0.0882455	9.04375e-06	0.355667	0.0777099	0.103922
212331_at	RBL2	8.98582e-10	0.581627	0.0856573	0.315195	0.00450246	0.370808	0.128678	0.0436574	0.000611661	0.635154	0.177929	0.127997	8.65089e-13	0.585575	0.0767402	0.217403	3.45532e-12	0.67249	0.0836965	0.411228	1.32035e-06	0.544963	0.108177	0.137437	1.81434e-23	0.675373	0.0641456	0.185611	3.44217e-05	0.435412	0.102338	0.0904372
212987_at	FBXO9	4.85837e-20	0.92369	0.0796027	0.576942	1.29243e-15	0.874964	0.0984557	0.327665	4.95364e-08	0.848366	0.140672	0.306584	1.41722e-12	0.738964	0.0978934	0.213687	1.64955e-07	0.552664	0.097337	0.25555	1.21173e-07	0.644805	0.116079	0.16328	2.90836e-56	0.980402	0.0541426	0.404123	1.25301e-08	0.67548	0.112911	0.168235
217736_s_at	EIF2AK1	2.76255e-15	0.849972	0.0905029	0.470851	5.46582e-17	0.959448	0.101975	0.353597	3.22307e-06	0.779086	0.155437	0.231673	7.62894e-11	0.701081	0.102081	0.183083	1.81558e-08	0.697306	0.112793	0.290277	9.3398e-07	0.652181	0.127511	0.141221	1.5886e-48	1.0444	0.0635227	0.358462	6.37144e-10	0.805991	0.12299	0.196058
218034_at	FIS1	8.92247e-12	0.84683	0.109216	0.376271	1.64621e-15	1.00496	0.113599	0.32564	7.51127e-05	0.775272	0.185534	0.170647	2.07913e-11	0.60526	0.0853206	0.193182	1.15109e-09	0.938867	0.138216	0.331578	0.000624397	0.462766	0.13246	0.0682401	3.83225e-24	0.680567	0.0635571	0.190814	5.50282e-06	0.563256	0.120031	0.108903
218487_at	ALAD	1.24685e-15	0.71531	0.074889	0.479369	6.96236e-08	0.322799	0.0570529	0.162354	2.2053e-12	0.76392	0.091971	0.459428	7.54879e-12	0.461046	0.0634409	0.200974	1.76645e-07	0.52959	0.0935355	0.254448	0.00305237	0.243433	0.0808543	0.0500711	2.79567e-30	0.389717	0.0317744	0.236657	0.000613572	0.229891	0.0658638	0.0610479
219191_s_at	BIN2	2.5668e-10	0.48249	0.0683861	0.332327	8.21875e-14	0.219551	0.0268186	0.292097	3.11655e-06	0.397463	0.0791642	0.232304	2.86018e-11	0.24775	0.0351974	0.190715	8.78645e-10	0.26403	0.0385354	0.335499	7.86803e-07	0.474472	0.0920849	0.143091	8.09451e-36	0.260348	0.0191613	0.275853	1.05133e-11	0.295199	0.040451	0.233021
219505_at	CECR1	4.12049e-07	0.35261	0.0649064	0.225377	7.93636e-05	0.275423	0.0679791	0.0878786	3.67961e-08	0.352119	0.0577159	0.311656	7.44794e-14	0.321105	0.0399822	0.235623	5.6141e-15	0.373498	0.039826	0.488625	4.46252e-11	0.40382	0.0568728	0.24413	2.07528e-24	0.299899	0.0278247	0.192858	1.78178e-15	0.358864	0.0409348	0.306047

## Sheet: Table S4
Supplementary Table 4 Functional clustering of PIP4K2A-related genes.
Annotation Cluster 1	Enrichment Score: 4.340390350927506
Category	Term	Count	%	PValue	Genes	List Total	Pop Hits	Pop Total	Fold Enrichment	Bonferroni	Benjamini	FDR
GOTERM_CC_DIRECT	GO:0005764~lysosome	14	6.57277	1.4861e-06	CAT, CTSW, FNBP1, LRBA, SNCA, LAMP2, GNS, NBR1, ANKRD27, SNCA, PPT1, MLC1, TPP1, TPP1, CAT, CTSC, LIPA	203	226	18224	5.56118	0.000371455	0.000371455	0.00193056
UP_KEYWORDS	Lysosome	14	6.57277	2.95038e-06	IDS, TMEM165, GNS, RNF13, GLB1, NBR1, ANKRD27, PPT1, FNBP1, LRBA, TPP1, TPP1, CTSC, LIPA, LAMP2	209	263	20581	5.24195	0.000752064	0.000250751	0.00384469
KEGG_PATHWAY	hsa04142:Lysosome	9	4.22535	0.000389185	IDS, GNS, GLB1, CTSW, PPT1, TPP1, TPP1, CTSC, LIPA, LAMP2	103	121	6910	4.98997	0.0680314	0.0680314	0.478765
GOTERM_CC_DIRECT	GO:0043202~lysosomal lumen	6	2.8169	0.00254894	IDS, GNS, GLB1, PPT1, TPP1, TPP1, LAMP2	203	85	18224	6.33695	0.471677	0.0871189	3.26118
Annotation Cluster 2	Enrichment Score: 3.0793712929404413
Category	Term	Count	%	PValue	Genes	List Total	Pop Hits	Pop Total	Fold Enrichment	Bonferroni	Benjamini	FDR
UP_KEYWORDS	Porphyrin biosynthesis	4	1.87793	5.48887e-05	UROS, UROD, HMBS, ALAD	209	8	20581	49.2368	0.0138995	0.00349313	0.0715041
GOTERM_BP_DIRECT	GO:0006783~heme biosynthetic process	5	2.34742	8.34267e-05	UROS, UROD, HMBS, ALAD, ATPIF1	192	21	16792	20.8234	0.0840272	0.0840272	0.132581
GOTERM_BP_DIRECT	GO:0006782~protoporphyrinogen IX biosynthetic process	4	1.87793	0.000115705	UROS, UROD, HMBS, ALAD	192	9	16792	38.8704	0.114611	0.0590489	0.183832
UP_KEYWORDS	Heme biosynthesis	4	1.87793	0.000341132	UROS, UROD, HMBS, ALAD	209	14	20581	28.1353	0.0833261	0.014396	0.443632
GOTERM_BP_DIRECT	GO:0033014~tetrapyrrole biosynthetic process	3	1.40845	0.00076071	UROS, HMBS, ALAD	192	4	16792	65.5938	0.550928	0.147954	1.20283
BIOCARTA	h_ahspPathway:Hemoglobin's Chaperone	4	1.87793	0.00190149	UROS, UROD, HMBS, ALAD	34	13	1625	14.7059	0.124737	0.0327591	1.95048
KEGG_PATHWAY	hsa00860:Porphyrin and chlorophyll metabolism	5	2.34742	0.00325733	UROS, UROD, BLVRB, HMBS, ALAD	103	42	6910	7.98659	0.445972	0.255669	3.94265
GOTERM_BP_DIRECT	GO:0006779~porphyrin-containing compound biosynthetic process	3	1.40845	0.00344494	UROS, UROD, ALAD	192	8	16792	32.7969	0.973493	0.331936	5.33968
UP_KEYWORDS	Lyase	5	2.34742	0.0658022	UROS, UROD, HSD17B4, ADCY7, ALAD	209	150	20581	3.28246	1	0.450376	58.8115
Annotation Cluster 3	Enrichment Score: 1.5435548783101984
Category	Term	Count	%	PValue	Genes	List Total	Pop Hits	Pop Total	Fold Enrichment	Bonferroni	Benjamini	FDR
BIOCARTA	h_granulocytesPathway:Adhesion and Diapedesis of Granulocytes	5	2.34742	0.000164679	ITGAM, SELPLG, SELL, ITGAL, ITGB2	34	15	1625	15.9314	0.0114623	0.0114623	0.170298
BIOCARTA	h_neutrophilPathway:Neutrophil and Its Surface Molecules	4	1.87793	0.000399163	ITGAM, SELL, ITGAL, ITGB2	34	8	1625	23.8971	0.0275601	0.0138763	0.41233
GOTERM_BP_DIRECT	GO:0050900~leukocyte migration	8	3.75587	0.00049143	FCER1G, ITGAM, SELPLG, BSG, SELL, CD47, ITGAL, ITGB2	192	122	16792	5.73497	0.40376	0.158333	0.778606
BIOCARTA	h_monocytePathway:Monocyte and its Surface Molecules	4	1.87793	0.00112797	ITGAM, SELL, ITGAL, ITGB2	34	11	1625	17.3797	0.0759622	0.0259904	1.16121
GOTERM_BP_DIRECT	GO:0007229~integrin-mediated signaling pathway	6	2.8169	0.00545604	FCER1G, ITGAM, CD47, ITGAL, ITGB2, TYROBP	192	99	16792	5.30051	0.996835	0.407393	8.33213
BIOCARTA	h_lymphocytePathway:Adhesion Molecules on Lymphocyte	3	1.40845	0.0131736	SELL, ITGAL, ITGB2	34	9	1625	15.9314	0.604767	0.169441	12.824
GOTERM_BP_DIRECT	GO:0050776~regulation of immune response	7	3.28638	0.0162575	CD8B, SELL, CD300A, ITGAL, ITGB2, TRBC1, TYROBP	192	178	16792	3.43937	1	0.683225	22.9448
INTERPRO	IPR002035:von Willebrand factor, type A	5	2.34742	0.020514	PSMD4, ITGAM, C19orf62, PSMD4, PSMD4, ITGAL, ITGB2	200	97	18559	4.78325	0.999962	0.993833	25.7491
BIOCARTA	h_lymPathway:Adhesion and Diapedesis of Lymphocytes	3	1.40845	0.0312545	SELL, ITGAL, ITGB2	34	14	1625	10.2416	0.891688	0.309581	28.0084
KEGG_PATHWAY	hsa04650:Natural killer cell mediated cytotoxicity	6	2.8169	0.0338973	FCER1G, LCP2, RAC2, ITGAL, ITGB2, TYROBP	103	122	6910	3.29938	0.998054	0.590036	34.6337
GOTERM_CC_DIRECT	GO:0008305~integrin complex	3	1.40845	0.0357858	ITGAM, ITGAL, ITGB2	203	27	18224	9.97482	0.999889	0.503813	37.7128
KEGG_PATHWAY	hsa04810:Regulation of actin cytoskeleton	8	3.75587	0.0359562	PIP4K2A, IQGAP2, ITGAM, RAC2, ITGAL, ITGB2, ARPC1B, MYL12A /// MYL12B	103	211	6910	2.5436	0.998677	0.563293	36.3305
BIOCARTA	h_LairPathway:Cells and Molecules involved in local acute inflammatory response	3	1.40845	0.0449754	SELPLG, ITGAL, ITGB2	34	17	1625	8.43426	0.960096	0.368831	37.8891
KEGG_PATHWAY	hsa05150:Staphylococcus aureus infection	4	1.87793	0.0450488	ITGAM, SELPLG, ITGAL, ITGB2	103	54	6910	4.96944	0.999762	0.60427	43.3513

## Sheet: Table S5
Supplementary Table 5: candidates of PIP4K2A related genes in different subtypes (GSE33315)
Probe ID	Gene	GSE33315				TCF3-PBX1				Hyperdiploid				ETV6-RUNX1				Other				MLL				Hypodiploid				ph				T-ALL
		p-value	coefficient	SE	adjusted r2	p-value	coefficient	SE	adjusted r2	p-value	coefficient	SE	adjusted r2	p-value	coefficient	SE	adjusted r2	p-value	coefficient	SE	adjusted r2	p-value	coefficient	SE	adjusted r2	p-value	coefficient	SE	adjusted r2	p-value	coefficient	SE	adjusted r2	p-value	coefficient	SE	adjusted r2
200046_at	DAD1	2.37336e-12	0.42421	0.058939	0.0953505	0.0909891	0.802597	0.462805	0.0489534	0.0805287	0.275227	0.156086	0.0180109	1.75755e-07	0.925434	0.164396	0.238473	4.77031e-08	0.803976	0.139802	0.174236	0.898959	0.0107706	0.0840297	-0.0364064	0.0676794	0.332926	0.172811	0.109728	0.266092	-0.480645	0.420684	0.0136909	0.047091	0.222705	0.110457	0.0360331
200077_s_at	OAZ1	1.78666e-24	1.11503	0.103289	0.193356	1.09053e-05	1.36612	0.269827	0.387113	7.29612e-05	0.9615	0.233554	0.12179	8.314e-06	1.23641	0.2626	0.177634	1.23522e-11	1.3322	0.181523	0.258034	0.00189378	0.875856	0.254434	0.279278	0.384283	0.571407	0.643041	-0.00965546	0.0422726	1.09787	0.5077	0.143175	0.00010749	0.734979	0.180452	0.159744
200096_s_at	ATP6V0E1	1.86967e-17	0.556118	0.062937	0.137864	0.257804	0.366495	0.319014	0.00813391	0.000359804	0.519709	0.141289	0.0982525	3.2966e-05	0.620353	0.14243	0.154956	5.70427e-09	0.682983	0.110524	0.19656	0.321512	0.192475	0.190589	0.000709584	0.32526	0.309971	0.307727	0.000664999	0.55115	-0.207915	0.343216	-0.0296263	0.000496307	0.317783	0.0875633	0.129243
200615_s_at	AP2B1	6.45616e-17	0.450067	0.0518866	0.133466	0.0405899	0.469681	0.221543	0.0822364	8.03884e-07	0.525181	0.100561	0.185981	2.53607e-06	0.480755	0.0961314	0.196789	7.54634e-12	0.688741	0.0927186	0.262778	0.588216	-0.0909706	0.166015	-0.0256309	0.249553	0.298771	0.252292	0.0179625	0.434208	-0.185155	0.232232	-0.0168396	0.00556202	0.354517	0.124445	0.0798458
200629_at	WARS	2.00626e-10	0.371965	0.057221	0.0788456	0.00609403	0.812994	0.279877	0.16017	0.00360329	0.362549	0.121963	0.0637954	0.000299434	0.590559	0.157427	0.117693	6.71354e-06	0.438189	0.0939075	0.120234	0.382839	0.188602	0.212596	-0.00766496	0.28955	0.166681	0.153404	0.00814191	0.0795778	0.587093	0.318652	0.0981589	0.000444932	0.376898	0.102923	0.131445
200738_s_at	PGK1	0.00451116	0.213374	0.0747775	0.0146015	0.654063	0.172716	0.38238	-0.020835	0.379698	-0.175585	0.199103	-0.00193668	0.134817	0.375843	0.249241	0.0128324	0.0474897	0.301656	0.150963	0.0193095	0.234792	0.27239	0.224144	0.0167443	0.0402894	0.666002	0.304679	0.146567	0.674783	-0.142394	0.334631	-0.0386632	0.246426	-0.16863	0.144434	0.00440856
200742_s_at	TPP1	2.74036e-14	0.520855	0.0663574	0.111701	0.0833556	0.525071	0.295264	0.0525329	0.305713	0.161503	0.15697	0.000509288	0.000452908	0.639185	0.176026	0.110591	3.07047e-07	0.712401	0.132937	0.154231	0.536545	-0.114117	0.182284	-0.022199	0.000784495	0.65332	0.166618	0.395184	0.287714	0.279744	0.256455	0.00855661	0.0878983	0.180486	0.104481	0.0236245
200743_s_at	TPP1	3.44374e-23	0.729789	0.0698072	0.183457	0.112077	0.636549	0.391325	0.0404959	9.6173e-05	0.64878	0.160463	0.117742	5.87893e-06	0.907236	0.189214	0.183263	1.13903e-09	0.842178	0.129686	0.213136	0.417681	0.170154	0.206731	-0.0116543	0.00523494	0.582668	0.187034	0.283508	0.211832	0.360956	0.280292	0.0290571	0.000148131	0.505121	0.126839	0.153411
200882_s_at	PSMD4	4.91379e-14	0.539577	0.069477	0.109576	0.0495621	0.551586	0.271921	0.0739582	0.000327029	0.452551	0.122128	0.099671	1.86252e-05	0.826099	0.183429	0.164413	2.76689e-07	0.65754	0.12219	0.15536	0.500983	0.171209	0.251002	-0.0194695	0.680423	0.0947548	0.226861	-0.0389878	0.579597	0.201928	0.358855	-0.032058	0.000129479	0.602629	0.149887	0.156073
200895_s_at	FKBP4	3.69973e-13	0.252723	0.0338127	0.102193	0.108019	0.222906	0.135426	0.0419852	0.0467657	0.176705	0.087902	0.0257631	0.16861	0.128142	0.0923857	0.00933914	4.39558e-07	0.301664	0.0571184	0.15033	0.00955515	0.300736	0.107799	0.195006	0.0018942	0.307416	0.0865922	0.345309	0.377686	0.125107	0.138819	-0.00860917	0.0357639	0.192407	0.0901109	0.0415991
200901_s_at	M6PR	1.37966e-10	0.558238	0.0850772	0.0802473	0.677973	0.183646	0.438871	-0.0216083	0.365883	0.162668	0.179183	-0.00153141	2.72634e-05	0.777218	0.176436	0.158111	2.5568e-07	0.838879	0.155399	0.156215	0.844398	0.0435571	0.219799	-0.0355309	0.191624	0.371561	0.275382	0.0359541	0.0535215	0.986602	0.482296	0.126451	0.00128559	0.597449	0.179104	0.109928
200975_at	PPT1	4.83589e-06	0.439085	0.0949506	0.0405757	0.457832	0.323912	0.431842	-0.0113425	0.00824896	0.508302	0.189051	0.0513828	0.000307294	0.910272	0.243136	0.117249	0.00189086	0.519653	0.164315	0.0559107	0.470577	-0.160978	0.219966	-0.0168663	0.986186	-0.00669384	0.382048	-0.0476037	0.328792	0.398226	0.398308	-1.86603e-05	0.0112575	0.335934	0.129506	0.0652993
201002_s_at	TMEM189-UBE2V1 /// UBE2V1	6.81224e-34	0.938715	0.0714681	0.262457	4.68037e-07	1.46473	0.241625	0.478246	3.36175e-08	0.982992	0.165864	0.228827	2.07568e-09	1.17139	0.177184	0.303518	1.76991e-12	0.925412	0.120365	0.276574	0.613524	-0.0968707	0.189581	-0.0271048	0.00593102	0.667212	0.217967	0.275605	0.738945	0.191507	0.567101	-0.0419608	0.144379	0.285998	0.194039	0.0140965
201046_s_at	RAD23A	8.86755e-34	0.834225	0.0636444	0.261653	2.40807e-06	0.94448	0.17038	0.432553	9.39139e-10	0.886314	0.132785	0.27469	4.13313e-06	0.825419	0.169082	0.188954	1.3405e-18	1.05724	0.10486	0.398388	0.496555	-0.10305	0.149513	-0.0191065	0.044153	0.640039	0.29893	0.140099	0.334264	0.494662	0.500525	-0.00105983	0.828942	0.0355514	0.164014	-0.0117588
201047_x_at	RAB6A	1.12084e-21	0.878081	0.0874222	0.171657	0.00580465	0.947303	0.324034	0.162131	0.000551314	0.651484	0.183257	0.0919019	0.000155597	0.886917	0.225305	0.12886	3.42093e-15	1.15139	0.131234	0.333265	0.349469	0.250054	0.262621	-0.0033474	0.533087	0.26237	0.413997	-0.0279587	0.0706213	-0.846508	0.444455	0.10669	0.00332596	0.574815	0.189991	0.0904412
201145_at	HAX1	3.94208e-15	0.631107	0.0777212	0.118728	0.61453	0.164916	0.324767	-0.0193984	1.47813e-07	0.754988	0.134729	0.20909	8.67379e-05	0.704912	0.172041	0.138752	9.68318e-09	0.873844	0.143859	0.191047	0.613952	0.109543	0.214642	-0.0271287	0.073178	0.501984	0.266138	0.104149	0.785981	-0.0984171	0.357842	-0.0438591	0.0129039	0.387845	0.152533	0.0624857
201172_x_at	ATP6V0E1	1.44122e-14	0.566953	0.0714068	0.114036	0.073152	0.640318	0.347447	0.057888	0.0122002	0.397755	0.15617	0.0455391	0.00310834	0.546013	0.180035	0.0771949	4.29862e-08	0.66724	0.115594	0.175343	0.331378	0.301836	0.305151	-0.000772275	0.504277	0.241775	0.355842	-0.0250845	0.378875	-0.376676	0.419021	-0.0087995	8.9011e-05	0.585922	0.142015	0.163453
201227_s_at	NDUFB8	8.18407e-05	0.423367	0.106561	0.0297611	0.405443	0.423436	0.503312	-0.00754921	0.0140251	0.482943	0.193558	0.0434636	0.168522	0.366836	0.26442	0.00934718	0.023386	0.482567	0.210697	0.027173	0.305721	0.223417	0.213991	0.00320525	0.0560882	0.738752	0.365337	0.123119	0.164221	-0.88918	0.616891	0.0466948	0.750166	0.0668116	0.209109	-0.0110714
201290_at	SEC11A	3.41069e-13	0.706645	0.0943938	0.102491	0.0186933	0.960349	0.390879	0.114368	0.0105686	0.504095	0.193915	0.0476803	0.00260407	0.648176	0.209698	0.0802805	9.76718e-07	0.894896	0.175256	0.141599	0.100695	0.434596	0.2557	0.0631926	0.0458836	0.739303	0.34837	0.137377	0.885506	0.0761041	0.522141	-0.0465603	0.000597203	0.443623	0.124149	0.125506
201318_s_at	MYL12A /// MYL12B	2.94368e-07	0.305189	0.058683	0.0512681	0.694044	0.116777	0.294611	-0.0220898	0.0330942	0.276224	0.128051	0.0307893	1.22994e-08	0.821918	0.132036	0.278083	8.08604e-06	0.5073	0.109752	0.118152	0.0724743	0.320761	0.171601	0.0817871	0.330942	0.231266	0.232369	-0.000430328	0.561764	0.210266	0.356638	-0.0305607	5.02395e-05	0.518113	0.120955	0.174624
201384_s_at	NBR1	4.10568e-32	0.606281	0.0477014	0.249855	0.013996	0.564641	0.219165	0.126295	7.70393e-09	0.479998	0.0769298	0.248024	7.39445e-08	0.611341	0.104933	0.251579	2.36099e-19	0.868298	0.0837544	0.411943	0.628559	-0.0841508	0.171971	-0.0279211	0.00644451	0.622723	0.205868	0.270311	0.0393258	0.640936	0.29164	0.148273	0.000126908	0.454559	0.1129	0.156469
201413_at	HSD17B4	2.87633e-13	0.439307	0.0584878	0.103116	0.362388	0.272158	0.295208	-0.00386272	0.00325513	0.289177	0.0961961	0.06532	0.000161467	0.58116	0.148021	0.12823	1.23419e-13	0.793972	0.0973343	0.301276	0.945298	-0.0128678	0.185807	-0.0368529	0.403503	0.156666	0.183752	-0.0125688	0.445482	-0.394449	0.50727	-0.0182994	0.022078	0.319037	0.136695	0.0514445
201423_s_at	CUL4A	2.8243e-19	0.792461	0.0845759	0.152592	0.00106636	0.919471	0.25951	0.228542	6.25629e-06	0.806342	0.170163	0.157229	7.92514e-06	1.03357	0.218962	0.178414	2.49774e-09	0.91528	0.144326	0.205096	0.148809	-0.290429	0.195416	0.0413851	0.445742	0.377519	0.485779	-0.0183324	0.686895	0.173751	0.425126	-0.0393518	0.132717	0.216796	0.142746	0.0156846
201432_at	CAT	9.02197e-31	0.601218	0.0485438	0.240215	0.000182492	1.00873	0.243281	0.293377	1.6059e-14	0.719215	0.0816254	0.399906	1.10067e-09	0.845381	0.125299	0.312382	1.24149e-18	0.797907	0.0790398	0.398994	0.0336615	0.277716	0.124086	0.125247	0.107831	0.325972	0.194064	0.0764621	0.572823	0.133786	0.233541	-0.0314998	2.52134e-08	0.387956	0.0628471	0.311539
201443_s_at	ATP6AP2	2.46821e-06	0.265306	0.0556417	0.0431477	0.174325	0.499057	0.360497	0.0229591	0.535931	-0.096487	0.155409	-0.00537247	5.75236e-05	0.757009	0.179893	0.145658	7.09918e-05	0.52414	0.128274	0.0935997	0.512312	0.124837	0.188003	-0.0203741	0.184685	0.291392	0.212457	0.0385085	0.290735	-0.30526	0.281654	0.00787612	0.000697106	0.388618	0.110209	0.122375
201463_s_at	TALDO1	6.59837e-41	0.763108	0.0517226	0.310124	1.37833e-07	1.04082	0.161375	0.510042	8.9646e-07	0.547811	0.1054	0.184474	2.94572e-13	0.986748	0.116779	0.418042	3.55911e-19	0.926753	0.0899761	0.408767	0.750832	-0.0756497	0.235816	-0.0330993	0.0522735	0.503138	0.244545	0.128128	0.20869	0.289387	0.223115	0.0300803	1.85208e-07	0.550269	0.096483	0.277707
201470_at	GSTO1	1.10639e-07	0.374929	0.0695614	0.0549964	0.0395554	0.683426	0.320597	0.0833074	0.000770999	0.477126	0.138055	0.0868977	8.15661e-06	0.957214	0.203096	0.177945	3.02187e-07	0.705039	0.131479	0.154404	0.351422	0.132034	0.139242	-0.00361502	0.145718	0.410085	0.271419	0.0550965	0.308816	-0.386779	0.37084	0.00397538	0.0318933	0.29778	0.136378	0.0439283
201487_at	CTSC	9.72897e-07	0.124269	0.0250473	0.0467055	0.130446	0.310529	0.200889	0.0344009	0.00299473	0.164999	0.0543936	0.0665711	2.12639e-07	0.274795	0.0491971	0.235562	0.0117184	0.125608	0.0492282	0.0349845	0.980062	-0.00314332	0.12462	-0.0370126	0.678797	0.035857	0.0853866	-0.038895	0.000238502	0.308819	0.069882	0.457177	1.5975e-05	0.360713	0.0785772	0.196655
201500_s_at	PPP1R11	7.84849e-16	0.788677	0.0945575	0.12454	0.0763911	0.797976	0.438058	0.0561086	0.000394523	0.676666	0.185288	0.0968833	1.81397e-05	0.992244	0.219989	0.164849	7.07686e-08	0.880554	0.155323	0.170032	0.744228	-0.0931851	0.282702	-0.0328806	0.671618	0.202102	0.470068	-0.038478	0.738793	0.191685	0.567282	-0.041954	0.0320926	0.46384	0.212684	0.0438015
201528_at	RPA1	6.05168e-14	0.459322	0.0593706	0.108816	0.497337	0.157298	0.229544	-0.0137879	0.00224036	0.311959	0.0997584	0.0709252	3.89506e-09	0.941822	0.145445	0.294617	8.65804e-08	0.59184	0.105175	0.167876	0.021803	-0.433592	0.178104	0.149627	0.196218	0.292123	0.218844	0.0343177	0.0787389	-0.768965	0.41611	0.0989162	0.381836	0.111942	0.127307	-0.00277376
201529_s_at	RPA1	1.28387e-10	0.463361	0.0704922	0.0805165	0.197309	0.373999	0.285007	0.018176	0.00679417	0.369454	0.134003	0.0542865	0.000812126	0.648602	0.187614	0.100518	4.12662e-06	0.57172	0.119612	0.125664	0.00798443	-0.494943	0.172775	0.204688	0.169246	0.412685	0.289885	0.044587	0.807326	-0.0728827	0.295102	-0.044585	0.385368	-0.098313	0.112645	-0.00291421
201570_at	SAMM50	2.09086e-14	0.700815	0.088852	0.112685	0.518068	0.293286	0.449546	-0.0149476	0.000767672	0.571419	0.165277	0.0869623	1.04423e-06	0.969693	0.185979	0.210859	1.36609e-07	0.846313	0.153	0.162981	0.190902	0.440687	0.328479	0.0277739	0.621584	0.247698	0.49441	-0.0352455	0.925385	-0.0350745	0.370047	-0.0471711	0.967	-0.00808392	0.194797	-0.0123242
201576_s_at	GLB1	1.49431e-19	0.705285	0.0746408	0.154808	0.000920119	1.05818	0.294361	0.234136	0.000300331	0.619126	0.165999	0.100935	0.000124409	0.667031	0.166818	0.132655	2.65452e-12	0.976789	0.128254	0.272743	0.202949	-0.358586	0.274806	0.0244816	0.181964	0.418149	0.302906	0.0395387	0.883839	-0.030423	0.205712	-0.0465291	0.00453242	0.385687	0.132086	0.0840667
201644_at	TSTA3	3.14662e-18	0.354286	0.0390804	0.144153	0.00193991	0.422308	0.126818	0.205527	0.000840353	0.309163	0.0901268	0.0856108	5.18765e-07	0.387019	0.0719519	0.221803	1.36852e-06	0.372803	0.0741004	0.137889	0.886609	-0.0144748	0.100555	-0.0362418	0.00196666	0.455686	0.128933	0.343109	0.0416242	0.468396	0.21585	0.144267	0.878455	-0.0106784	0.069606	-0.0120516
201714_at	TUBG1	1.50484e-13	0.309023	0.0406321	0.105489	0.383099	-0.14933	0.169228	-0.00570775	1.12988e-05	0.417343	0.0908489	0.148798	0.000413784	0.369295	0.100966	0.112144	1.41857e-10	0.415917	0.0603715	0.234112	0.0150406	-0.261593	0.100732	0.170223	0.0044754	0.540434	0.169782	0.293336	0.971438	-0.00663412	0.183093	-0.0475536	0.639235	0.0500589	0.106386	-0.00958606
201734_at	CLCN3	4.97013e-31	0.763833	0.0613614	0.242085	0.000647238	0.857783	0.230766	0.247351	3.7168e-05	0.520915	0.121336	0.131625	5.86226e-09	0.944155	0.147829	0.288779	3.36004e-18	1.02304	0.103014	0.391092	0.00515366	-0.812677	0.266955	0.227957	0.589299	0.156572	0.285582	-0.0328356	0.674662	-0.191761	0.450467	-0.0386562	0.741723	0.0501767	0.151728	-0.0109807
201778_s_at	KIAA0494	2.23441e-18	0.854484	0.0938046	0.145356	0.205291	0.584471	0.453533	0.0166603	1.45774e-05	0.836039	0.184534	0.145145	2.07407e-06	1.13291	0.224352	0.199996	5.34827e-08	0.86852	0.151648	0.173019	0.973697	-0.0104767	0.314815	-0.0369945	0.69409	0.167678	0.420489	-0.0397459	0.174566	1.05737	0.752441	0.042427	0.530296	0.0819413	0.130011	-0.00740525
201780_s_at	RNF13	1.24374e-12	0.393925	0.0540026	0.0977343	0.0135316	0.527714	0.203745	0.127681	0.00194683	0.360271	0.113586	0.0730314	0.000285008	0.482159	0.128047	0.118538	0.00028943	0.393018	0.1059	0.0775201	0.883637	0.0208086	0.140835	-0.0361992	0.558345	0.133715	0.224813	-0.0302633	0.220552	0.28529	0.225943	0.0263039	0.0423432	0.231796	0.112374	0.0381776
201832_s_at	USO1	7.8403e-09	0.372504	0.0633899	0.0650435	0.4095	0.237744	0.28507	-0.00786822	0.00835244	0.3013	0.112247	0.0511963	2.49642e-05	0.665751	0.15035	0.159571	3.09065e-06	0.593806	0.122525	0.128878	0.213618	-0.253092	0.198703	0.0217441	0.164894	0.323652	0.224917	0.0464088	0.287009	-0.317508	0.290638	0.00871655	0.001214	0.332418	0.0991144	0.111097
201847_at	LIPA	2.1944e-11	0.478213	0.0697609	0.0871064	0.229478	0.472721	0.387049	0.0124504	0.0267494	0.333769	0.148724	0.0339097	4.30152e-05	0.859869	0.20065	0.150521	3.17927e-07	0.761691	0.142334	0.153853	0.751638	0.0682519	0.213471	-0.0331255	0.237423	0.261178	0.214758	0.0213094	0.106737	-0.644301	0.382309	0.0771886	3.46078e-06	0.71716	0.143867	0.225313
201886_at	DCAF11	7.55678e-15	0.631321	0.0786205	0.116375	0.0343388	0.703382	0.320437	0.0891753	0.00218719	0.546471	0.174323	0.0712854	0.0391393	0.321214	0.153615	0.0332674	8.18011e-12	0.990165	0.133559	0.262004	0.891605	-0.0404114	0.293761	-0.0363107	0.0387168	0.575709	0.261059	0.149373	0.4638	0.342058	0.45838	-0.0205567	0.701464	0.0793466	0.206253	-0.0104994
201954_at	ARPC1B	5.34857e-11	0.405552	0.0604032	0.0837874	0.0201157	0.685217	0.282431	0.111337	0.103394	0.179241	0.109176	0.0145284	0.000195615	0.59616	0.153951	0.124965	0.00014108	0.464843	0.119003	0.0857579	0.49162	0.135428	0.194237	-0.0186957	0.0485286	0.373084	0.17813	0.133405	0.0516501	0.521987	0.25297	0.12898	0.00302743	0.329132	0.107662	0.0923758
201980_s_at	RSU1	3.66153e-12	0.438262	0.0614528	0.0937482	0.0273778	0.676985	0.295046	0.098573	0.00996818	0.410744	0.156725	0.0485534	1.66459e-08	0.760911	0.123557	0.273673	2.35759e-08	0.717577	0.121725	0.181703	0.332831	0.17001	0.172404	-0.000985806	0.346806	0.165687	0.172162	-0.00336622	0.68158	-0.172331	0.414186	-0.0390535	9.9916e-06	0.683451	0.145006	0.20554
202038_at	UBE4A	6.52005e-14	0.693644	0.0897822	0.108544	0.91694	0.0654608	0.623528	-0.0260182	1.22193e-06	0.932065	0.181835	0.18018	0.000158312	0.757296	0.192613	0.128566	8.6682e-07	0.822177	0.160186	0.142909	0.332239	-0.341249	0.345623	-0.000899008	0.930967	0.0358052	0.408394	-0.0472357	0.834798	-0.0954636	0.452092	-0.0453994	0.00182278	0.466337	0.144644	0.10279
202090_s_at	UQCR11	2.82923e-16	0.693475	0.081797	0.128196	0.00080677	0.842161	0.231318	0.239096	0.0548027	0.404683	0.208559	0.0234797	2.9802e-08	1.1573	0.191941	0.265115	3.94709e-07	0.904826	0.17057	0.151502	0.694516	0.0848563	0.213764	-0.0310197	0.214948	0.406316	0.317753	0.028059	0.701522	0.231466	0.595721	-0.0401415	3.70448e-06	0.745627	0.150096	0.224057
202098_s_at	PRMT2	4.3187e-17	0.557333	0.0638642	0.134895	0.0298234	0.685791	0.303819	0.0950247	0.0176486	0.348596	0.144772	0.0400505	0.000113887	0.657191	0.163362	0.134151	3.14491e-09	0.729198	0.115806	0.202722	0.713929	0.0783607	0.211522	-0.0317924	0.108966	0.372576	0.222569	0.0757154	0.573712	0.21099	0.369172	-0.0315737	0.000549193	0.544968	0.151436	0.127199
202125_s_at	TRAK2	1.68015e-53	0.663645	0.0378855	0.388208	3.16424e-08	0.949928	0.13729	0.54585	3.77009e-18	0.714982	0.0689403	0.480949	6.14822e-18	0.843644	0.0794316	0.532902	6.69624e-25	0.703995	0.0565942	0.502841	0.922147	-0.0184937	0.187472	-0.0366634	0.00842628	0.471854	0.162306	0.253016	0.511887	0.203429	0.304883	-0.0258704	8.17787e-07	0.518864	0.0970939	0.251536
202136_at	ZMYND11	2.18683e-15	0.569201	0.0694048	0.120854	0.226509	0.354492	0.288364	0.0129389	0.00337499	0.528962	0.176661	0.0647775	0.0244725	0.518933	0.227074	0.041308	2.11388e-08	0.696935	0.117781	0.182854	0.643468	-0.120403	0.257215	-0.0286887	0.257303	0.431951	0.370951	0.015921	0.583351	-0.296846	0.532845	-0.0323619	0.00679658	0.465578	0.1676	0.0757101
202151_s_at	UBAC1	8.98717e-32	0.490417	0.0388358	0.247422	0.00099938	0.559169	0.15681	0.231006	1.62281e-12	0.506296	0.0638259	0.350002	2.46951e-08	0.532293	0.0876754	0.267887	2.01682e-15	0.607334	0.0685224	0.337858	0.441474	0.0869221	0.111266	-0.0141145	0.000910158	0.742549	0.192431	0.387019	0.913847	-0.0229067	0.209198	-0.0470213	0.00212786	0.366932	0.115616	0.0996177
202201_at	BLVRB	5.37938e-44	0.292516	0.018939	0.330141	3.22471e-05	0.315234	0.0668638	0.352453	7.36985e-12	0.306751	0.0401542	0.332789	1.44913e-13	0.353177	0.0410988	0.426383	1.04456e-18	0.3267	0.0322718	0.400354	0.386774	-0.0671151	0.0762915	-0.00814048	0.00556526	0.228616	0.0740156	0.279643	0.359178	0.0771763	0.0823247	-0.005538	3.02343e-06	0.17707	0.03528	0.227802
202309_at	MTHFD1	0.000675965	0.224628	0.0656528	0.0217297	0.574149	0.197921	0.34916	-0.0177103	0.0995457	0.241838	0.145634	0.0150528	0.00297373	0.568856	0.186667	0.0779668	0.000763004	0.448203	0.130448	0.066369	0.0346217	-0.299747	0.134712	0.12366	0.0470863	0.3288	0.155874	0.135544	0.106915	-0.460253	0.273248	0.0770703	0.455511	-0.0929249	0.123923	-0.00536655
202447_at	DECR1	4.19694e-06	0.298646	0.0641567	0.0411177	0.977877	-0.0087669	0.31407	-0.0262947	0.000104711	0.541812	0.134768	0.116493	0.000165549	0.576924	0.147204	0.127806	1.6942e-06	0.694526	0.139376	0.135535	0.921707	-0.020854	0.210208	-0.0366592	0.157184	0.240758	0.164112	0.049766	0.269341	-0.217966	0.192114	0.0128884	7.64886e-05	0.547137	0.131274	0.166425
202449_s_at	RXRA	9.07646e-05	0.164981	0.0417938	0.0293661	0.0182726	0.371679	0.150697	0.115308	0.427041	0.0708105	0.0888334	-0.00318057	0.440108	0.0884936	0.114156	-0.00408877	0.00231948	0.218683	0.0705748	0.0535569	0.119025	0.135139	0.0839364	0.0538035	0.644837	0.092432	0.197643	-0.0368205	0.79082	-0.045017	0.167567	-0.0440309	0.140488	0.112484	0.0755662	0.0146102
202655_at	MANF	3.80701e-19	0.400726	0.0429388	0.151551	0.00036525	0.939724	0.240155	0.26845	0.00599277	0.201654	0.0720029	0.0561667	2.10385e-09	0.527176	0.0797755	0.303328	3.86636e-09	0.520684	0.0832267	0.20059	0.508123	0.0808225	0.120509	-0.0200436	0.0101939	0.464671	0.164613	0.240549	0.0215716	0.80664	0.324913	0.190089	0.00123597	0.350307	0.104625	0.110731
202788_at	MAPKAPK3	9.42269e-14	0.431483	0.056234	0.1072	0.000124042	0.803809	0.188047	0.30693	0.010767	0.291845	0.11256	0.0474027	0.0012638	0.455031	0.137002	0.0928557	3.92677e-06	0.546837	0.114132	0.126217	0.260503	-0.219829	0.191269	0.0113322	0.115968	0.42693	0.260375	0.0712808	0.0789662	0.414522	0.224494	0.0987103	0.0246833	0.292089	0.127605	0.04916
202803_s_at	ITGB2	2.48176e-14	0.262079	0.0333297	0.112062	2.28983e-05	0.831579	0.172347	0.363586	0.174137	0.123873	0.0905788	0.00751054	3.33056e-09	0.448564	0.0689112	0.296841	7.66899e-07	0.320565	0.062129	0.144251	0.16379	0.151444	0.105801	0.0361084	0.00552321	0.379003	0.122573	0.280123	0.46978	0.137439	0.186699	-0.0212644	0.0321362	0.214831	0.0985322	0.0437739
202836_s_at	TXNL4A	7.72297e-06	0.415279	0.0918347	0.0387851	0.214951	0.448899	0.355951	0.0149137	0.245932	0.16476	0.141268	0.00312266	0.451306	0.18154	0.240039	-0.00438671	0.00037504	0.687699	0.188974	0.0745429	0.0643502	0.532887	0.276301	0.0885319	0.00176095	1.10514	0.308611	0.349567	0.576116	0.362313	0.637973	-0.0317727	0.463836	0.129736	0.176264	-0.00561988
202845_s_at	RALBP1	1.32453e-14	0.460116	0.0578645	0.114342	0.0635942	0.475648	0.248924	0.063653	0.00455961	0.346269	0.119653	0.0602642	2.20674e-06	0.605379	0.120241	0.199008	9.6978e-08	0.573148	0.102285	0.166661	0.250992	-0.177568	0.151364	0.0132584	0.71053	0.0749696	0.199272	-0.0406054	0.865066	0.0628933	0.365609	-0.0461449	0.0197414	0.300495	0.126342	0.0537392
202942_at	ETFB	2.74539e-07	0.149414	0.0286546	0.051534	0.013059	0.266308	0.102249	0.129142	0.020317	0.158691	0.0674313	0.0379657	0.000815705	0.198635	0.0574792	0.100442	0.00929883	0.146834	0.0557306	0.0376196	0.0772213	-0.148117	0.0806239	0.0781911	0.427777	0.0952	0.117726	-0.0159818	0.956013	0.00884388	0.158436	-0.0474636	0.0719082	0.13	0.0712895	0.0275759
203031_s_at	UROS	4.02119e-09	0.366277	0.0611075	0.0675679	0.471029	0.146347	0.201005	-0.0121958	0.000890966	0.351756	0.103071	0.0847367	0.00964502	0.394119	0.149251	0.0574473	8.53947e-07	0.632038	0.123062	0.143073	0.0101692	-0.480143	0.173737	0.191631	0.0153959	0.593383	0.224981	0.213057	0.752382	-0.103701	0.324407	-0.0425461	0.0356799	0.330068	0.15451	0.0416469
203040_s_at	HMBS	1.96222e-32	0.444861	0.0347903	0.25214	3.82503e-06	0.694248	0.128646	0.418977	1.37809e-07	0.371548	0.0661208	0.210034	1.05008e-07	0.520084	0.0905019	0.246294	1.06794e-17	0.539998	0.0554404	0.381788	0.0992452	-0.267993	0.15697	0.0640093	0.0131051	0.29697	0.109569	0.223878	0.898721	-0.0262765	0.20397	-0.0467918	0.00788084	0.26618	0.0976879	0.0726558
203041_s_at	LAMP2	2.57621e-09	0.236146	0.0388951	0.0692489	0.0880183	0.206316	0.117828	0.050308	0.221977	0.167659	0.13653	0.00439779	0.00917164	0.388073	0.145952	0.0583237	0.000161257	0.294705	0.0761428	0.0842278	0.661702	0.0367069	0.0829667	-0.0295728	0.202652	0.219976	0.167268	0.0320957	0.596817	0.0885878	0.164925	-0.0334208	2.49542e-05	0.490814	0.109744	0.188135
203089_s_at	HTRA2	1.76587e-08	0.288927	0.0504166	0.0619681	0.833246	-0.0317208	0.149631	-0.0251034	0.000684393	0.36479	0.104481	0.0886768	0.18008	0.15449	0.114416	0.00832962	3.13534e-05	0.422088	0.0983145	0.102885	0.551311	-0.106059	0.175784	-0.023241	0.00442691	0.840036	0.263515	0.294015	0.14419	0.46576	0.307038	0.0558397	0.123325	0.144095	0.0925356	0.0170792
203173_s_at	C16orf62	3.4022e-09	0.297938	0.0494657	0.0681992	0.381222	0.176451	0.199168	-0.00554624	0.0884316	0.155163	0.0902933	0.0166992	0.00539543	0.312756	0.109876	0.0675749	1.02433e-06	0.46469	0.0911935	0.141076	0.605263	0.0624914	0.119494	-0.0266378	0.270512	0.223202	0.197224	0.0126019	0.318723	-0.39779	0.389484	0.00195538	0.0167512	0.218192	0.0893224	0.057114
203254_s_at	TLN1	0.0301486	0.133931	0.0615896	0.00767667	0.0450907	0.542506	0.261813	0.0778758	0.782046	-0.0306596	0.110561	-0.00809191	0.362972	0.124678	0.136406	-0.00168205	0.0853427	0.214776	0.124015	0.0129825	0.633574	-0.0518763	0.10759	-0.0281839	0.0108164	0.584437	0.208996	0.236638	0.408759	0.214206	0.254117	-0.013332	0.345729	-0.102608	0.108186	-0.00122676
203317_at	PSD4	6.15144e-08	0.3054	0.0555189	0.0572295	0.00334408	0.687981	0.21973	0.184157	0.280756	0.140464	0.129608	0.00151548	0.00424428	0.365903	0.124944	0.071762	7.2505e-07	0.546663	0.105696	0.144866	0.132239	-0.272621	0.175626	0.0479291	0.409667	0.16664	0.198079	-0.0134626	0.0156921	0.646541	0.245944	0.21177	0.646526	-0.0512364	0.111308	-0.0097044
203474_at	IQGAP2	1.39019e-05	0.22007	0.0501217	0.0365365	0.283847	0.308927	0.28418	0.00463871	0.000855658	0.579877	0.169312	0.0853411	3.79927e-09	0.838421	0.129369	0.294971	0.00041438	0.362193	0.100301	0.0733959	0.535445	-0.107385	0.171064	-0.0221192	0.316387	0.218426	0.21281	0.00242462	0.393206	0.239933	0.275234	-0.0110323	5.93516e-09	0.369104	0.056727	0.335154
203522_at	CCS	1.77402e-14	0.430834	0.054463	0.113282	1.98009e-05	0.823145	0.168962	0.36826	0.000872924	0.419623	0.122736	0.0850425	0.474543	0.129933	0.180989	-0.00496964	1.51685e-09	0.646341	0.100384	0.210212	0.375341	-0.0976798	0.108363	-0.00674007	0.0688451	0.182825	0.0953335	0.108508	0.224293	0.319821	0.255424	0.0251598	0.126701	0.165738	0.107405	0.0165649
203537_at	PRPSAP2	2.43532e-09	0.447209	0.0735411	0.0694611	0.742281	0.11785	0.355781	-0.0233609	0.00498783	0.403955	0.141069	0.0589181	0.00230545	0.548096	0.175077	0.0824025	1.60091e-05	0.628913	0.141059	0.110478	0.60595	-0.125444	0.24033	-0.0266772	0.0614408	-0.848975	0.429646	0.116627	0.5434	0.214773	0.347686	-0.028923	0.0449274	0.270444	0.132773	0.0369813
203573_s_at	RABGGTA	4.67425e-13	0.392086	0.0527011	0.101335	0.000741757	0.554223	0.151018	0.242252	0.000435592	0.457055	0.126138	0.0954104	1.28186e-05	0.498583	0.108409	0.170558	0.00108917	0.375212	0.112654	0.0622681	0.351902	-0.111532	0.117741	-0.0036805	0.0388222	0.371458	0.168541	0.149181	0.337548	0.292835	0.298372	-0.00167429	0.325091	0.133714	0.135056	-0.000241165
203583_at	UNC50	5.1543e-10	0.287018	0.0452382	0.0753064	0.605495	0.105136	0.201857	-0.0190409	0.00696476	0.205732	0.0748557	0.0539152	0.00422565	0.304139	0.1038	0.0718387	4.16584e-05	0.355526	0.0842074	0.0996622	0.329205	0.181519	0.182675	-0.000450787	0.155032	0.459145	0.311272	0.050734	0.988887	0.00356513	0.252923	-0.0476091	0.0293721	0.238791	0.107672	0.0456067
203635_at	DSCR3	2.09166e-07	0.229191	0.0435116	0.0525707	0.409993	0.173428	0.208171	-0.00790669	0.0328886	0.212534	0.0984079	0.0308804	0.00387687	0.295496	0.0998598	0.0733416	0.00261867	0.261161	0.0853424	0.0521597	0.589647	0.0726693	0.133129	-0.0257177	0.0810672	0.233795	0.127569	0.0968337	0.833983	0.0384703	0.181277	-0.0453771	0.0234788	0.260044	0.112611	0.0501842
203738_at	C5orf22	8.2328e-06	0.376639	0.0835508	0.0385405	0.10875	0.533576	0.324868	0.0417128	0.039394	0.425279	0.204068	0.028249	0.0323964	0.396646	0.18273	0.0364935	1.81102e-05	0.636344	0.143692	0.109088	0.294692	-0.230202	0.215415	0.00504573	0.561441	0.172743	0.292751	-0.0305328	0.16221	-0.359659	0.248276	0.0475578	0.180483	0.143076	0.10591	0.00996057
203741_s_at	ADCY7	5.29999e-17	0.25733	0.0295782	0.134168	0.0158266	0.227322	0.0899944	0.121235	0.000434238	0.309562	0.0854115	0.0954568	7.45107e-10	0.396693	0.0580809	0.317782	2.20718e-08	0.407738	0.0690094	0.182399	0.526003	-0.128905	0.200647	-0.0214231	0.23536	0.1711	0.140051	0.0218982	0.546724	0.138933	0.226796	-0.0292269	1.12286e-06	0.333189	0.0632722	0.245841
203761_at	SLA	1.06313e-15	0.370733	0.044669	0.12345	0.0112799	0.5345	0.200674	0.135146	3.74961e-05	0.398485	0.0928677	0.131497	0.00109801	0.338536	0.100608	0.0952951	3.61626e-05	0.39727	0.0933087	0.101267	0.0247631	0.196566	0.0826709	0.142509	0.185582	0.254069	0.185639	0.0381724	0.160859	0.294068	0.202313	0.0481441	0.0242889	0.190346	0.0829203	0.0494897
203814_s_at	NQO2	1.53241e-27	0.220559	0.0190391	0.216516	0.000634689	0.289366	0.0777055	0.248081	2.49567e-07	0.215023	0.0391852	0.202004	7.27009e-07	0.211076	0.0398283	0.21654	1.68073e-12	0.269321	0.0349877	0.277062	0.692302	-0.0192802	0.0482003	-0.0309278	0.00652817	0.17509	0.0579915	0.269486	0.433468	0.07261	0.0909227	-0.0167418	0.125084	0.101166	0.0652763	0.0168093
204116_at	IL2RG	8.45168e-10	0.32483	0.0518762	0.0734476	0.0600015	0.469781	0.242328	0.0660528	0.1425	0.205249	0.138987	0.0101634	1.19764e-05	0.587063	0.127171	0.171672	0.00345299	0.308692	0.103896	0.0489765	0.408952	-0.169345	0.201891	-0.0107	0.000786474	0.582878	0.148693	0.395047	0.00961999	0.686554	0.241017	0.244358	0.560775	0.0579878	0.0992768	-0.00809952
204122_at	TYROBP	2.28976e-19	0.295653	0.0314659	0.153323	9.15703e-05	0.637656	0.145765	0.317426	9.80743e-07	0.348859	0.0673898	0.18323	1.44326e-05	0.289634	0.0633922	0.168611	2.51625e-08	0.352308	0.0598977	0.181016	0.387519	0.0603166	0.0686726	-0.00822977	0.0293332	0.264636	0.113166	0.168821	0.00825798	0.305784	0.104861	0.254328	0.00523671	0.156093	0.0543905	0.0810888
204232_at	FCER1G	2.70233e-20	0.397108	0.0411095	0.160733	7.79856e-05	0.812264	0.183469	0.322922	2.75001e-05	0.349	0.0798546	0.135993	3.53382e-06	0.452585	0.0919854	0.191474	2.30363e-13	0.590256	0.0733396	0.295561	0.361494	0.0780781	0.0841118	-0.00496455	0.151246	0.268193	0.180067	0.052473	0.0284066	0.307757	0.130756	0.171056	0.00294667	0.212361	0.0692604	0.0929318
204295_at	SURF1	1.63289e-09	0.435596	0.0708312	0.0709682	0.0863529	0.536889	0.304947	0.0510883	0.000575849	0.43438	0.122627	0.0912528	9.06289e-05	0.741798	0.181572	0.138011	0.000152448	0.564232	0.145216	0.0848709	0.534087	-0.14797	0.234929	-0.0220205	0.104367	0.323441	0.190535	0.0787902	0.324607	-0.180317	0.178764	0.000792532	0.00169866	0.399635	0.123086	0.104233
204466_s_at	SNCA	3.04942e-40	0.299263	0.0204925	0.305739	3.45575e-09	0.54057	0.0707989	0.595006	5.80609e-08	0.22325	0.0384354	0.221595	5.71165e-17	0.448331	0.0440763	0.511133	9.16682e-18	0.335039	0.0343087	0.383025	0.853856	-0.015624	0.0840121	-0.0357103	0.156674	0.116939	0.0796085	0.0499942	0.00992728	0.317848	0.112131	0.242293	1.21901e-05	0.241308	0.0517668	0.201784
204529_s_at	TOX	0.00321266	0.111056	0.0374997	0.0158658	0.302656	0.149714	0.143276	0.00235049	0.886425	-0.0142387	0.0994676	-0.00859063	0.215999	0.165493	0.132888	0.00559028	0.113249	0.125771	0.0789518	0.010015	0.953606	0.00379242	0.0645823	-0.0369046	0.288108	-0.144191	0.132298	0.00846735	0.712369	-0.0592964	0.158671	-0.0406981	0.193146	0.0849012	0.0646995	0.00872764
204563_at	SELL	5.60165e-27	0.327366	0.028611	0.212314	0.000860275	0.525018	0.145099	0.236676	1.48384e-11	0.427032	0.0569172	0.324682	2.56597e-09	0.468483	0.0713549	0.300531	2.89647e-09	0.343369	0.0543922	0.203571	0.379501	0.0566277	0.0633796	-0.00725634	0.864928	0.0257117	0.149312	-0.0461418	0.00098838	0.291098	0.0761203	0.382445	3.18503e-09	0.359383	0.0540526	0.34508
204655_at	CCL5	2.16094e-15	0.39068	0.0476276	0.120897	0.167322	0.320047	0.22734	0.0245578	0.00794188	0.280196	0.103693	0.0519503	1.32388e-07	0.48977	0.0860152	0.242785	9.70671e-07	0.482024	0.0943742	0.141667	0.381626	0.0849549	0.0955156	-0.00751695	0.0746189	0.299398	0.15959	0.102756	0.12897	0.287982	0.182225	0.0637315	0.00179458	0.26201	0.0811409	0.103109
204820_s_at	BTN3A2 /// BTN3A3	6.27156e-14	0.322455	0.0417071	0.108686	0.158092	0.273613	0.190026	0.0267817	0.000141552	0.279299	0.0709126	0.112058	1.93803e-06	0.505223	0.0997271	0.201075	2.93779e-06	0.386863	0.0796336	0.129442	0.640564	-0.0584147	0.123702	-0.0285423	0.291638	0.126611	0.117045	0.00767442	0.832225	0.0569883	0.265677	-0.0453287	0.00339184	0.200779	0.0665079	0.0900375
205012_s_at	HAGH	8.33828e-47	0.64054	0.039871	0.34785	0.00016975	0.570638	0.136829	0.295935	3.49479e-12	0.582379	0.0748152	0.34133	3.26643e-12	0.797661	0.100211	0.388869	4.76475e-22	0.757081	0.0665457	0.457981	0.0817459	0.28217	0.15606	0.0749664	0.00515929	0.466759	0.149525	0.284425	0.925833	0.0181862	0.193033	-0.0471764	7.4179e-06	0.538319	0.112377	0.211137
205038_at	IKZF1	1.87999e-09	0.336596	0.0549489	0.0704371	0.0659995	0.487329	0.257444	0.0621224	0.0175039	0.324651	0.134651	0.0401725	0.0113473	0.378013	0.146457	0.0546184	1.10929e-05	0.477569	0.10503	0.114605	0.127163	-0.261564	0.166191	0.0501092	0.994293	0.0019233	0.265689	-0.0476164	0.906454	0.0137122	0.115287	-0.0469138	0.025153	0.381461	0.167208	0.0487744
205202_at	PCMT1	6.49187e-15	0.354679	0.0440535	0.116925	0.29311	0.216353	0.202941	0.00348896	0.000107842	0.365967	0.0912091	0.11606	9.02487e-05	0.358071	0.0876217	0.138082	2.10757e-09	0.507771	0.0796521	0.206841	0.948507	-0.010879	0.166895	-0.0368739	0.769983	0.0508643	0.17172	-0.0432603	0.763723	0.132421	0.434839	-0.043013	0.000587686	0.350638	0.0979936	0.12583
205269_at	LCP2	4.82722e-15	0.390987	0.0483167	0.117996	0.0410241	0.506095	0.239263	0.0817951	0.000899172	0.399497	0.117155	0.0845996	3.80023e-07	0.634574	0.116405	0.226629	2.72964e-08	0.45718	0.0779474	0.180156	0.778214	0.045403	0.159601	-0.033938	0.172816	0.196654	0.139348	0.0431298	0.492827	-0.230004	0.329512	-0.0238644	0.000280539	0.319149	0.0840253	0.140702
205273_s_at	PITRM1	1.8911e-08	0.447688	0.0782898	0.0617083	0.813671	-0.0911377	0.384003	-0.0247967	0.0351312	0.32446	0.152167	0.029917	0.00554874	0.451094	0.159017	0.0670861	9.51421e-06	0.695934	0.15183	0.116329	0.390417	-0.220512	0.252621	-0.00857481	0.359026	0.304326	0.324523	-0.00551193	0.826251	-0.0930757	0.418749	-0.0451602	0.61457	0.0900394	0.178114	-0.00916189
205786_s_at	ITGAM	2.0204e-20	0.306847	0.0316491	0.161737	0.0213272	0.311925	0.129889	0.108918	0.000257002	0.228786	0.060628	0.103245	0.000371033	0.284058	0.0769931	0.114017	6.62118e-11	0.399587	0.0568313	0.241655	0.807566	-0.0219991	0.0894385	-0.0347185	0.482202	0.105518	0.147481	-0.0226903	0.00394296	0.305936	0.0944929	0.301198	2.15115e-05	0.219586	0.0486684	0.190979
205804_s_at	TRAF3IP3	1.81119e-17	0.248699	0.0281326	0.137977	0.102128	0.202345	0.120796	0.0442565	1.5641e-08	0.334669	0.0549543	0.238851	2.75815e-07	0.294054	0.053216	0.231571	1.46743e-06	0.276282	0.0550868	0.13712	0.0213613	-0.207782	0.0850326	0.150769	0.411344	0.103555	0.123541	-0.0137024	0.368896	0.134316	0.146268	-0.00717609	0.0037628	0.228751	0.0766667	0.0879007
206380_s_at	CFP	1.69307e-15	0.177679	0.021573	0.121776	3.45826e-07	0.56535	0.0918096	0.486295	0.016718	0.10263	0.042258	0.040854	0.000725756	0.20006	0.0573062	0.102462	2.54564e-09	0.273629	0.0431723	0.2049	0.252877	0.0498234	0.042644	0.0128698	0.141622	0.155933	0.1021	0.0571087	0.179561	0.101648	0.073211	0.0404629	0.00896909	0.0927103	0.0346214	0.0699868
206584_at	LY96	1.07375e-12	0.293783	0.0401533	0.0982757	0.0197458	0.257021	0.105599	0.112104	0.104258	0.16548	0.101049	0.0144136	0.0103018	0.298984	0.114264	0.0563004	1.14112e-05	0.416799	0.0918023	0.114288	0.775044	0.0349228	0.120981	-0.0338464	0.0940208	0.210503	0.120015	0.0862417	0.262979	0.254612	0.221357	0.0144708	0.0128158	0.193483	0.0760159	0.062627
206656_s_at	C20orf3	3.62603e-23	0.735153	0.0703607	0.183284	0.0799119	0.614256	0.341381	0.0542606	1.29842e-10	0.844584	0.119393	0.298958	5.37201e-06	0.715108	0.148452	0.184723	2.83346e-09	0.882606	0.139716	0.203797	0.360372	0.222101	0.238697	-0.0048167	0.0137154	0.588874	0.218926	0.220831	0.37629	0.276511	0.305901	-0.00838445	0.0433328	0.311622	0.151813	0.0377108
207979_s_at	CD8B	1.83384e-13	0.302223	0.0398884	0.104766	0.0167294	0.517958	0.20693	0.118949	0.0119946	0.197732	0.0774445	0.0457924	2.98238e-06	0.378196	0.0762245	0.194195	1.17555e-05	0.36607	0.0807557	0.113954	0.103579	0.121364	0.0720401	0.061603	0.12529	0.268409	0.168111	0.0657852	0.152575	0.270552	0.182271	0.0518575	0.452443	-0.0480499	0.063643	-0.00527138
208030_s_at	ADD1	4.01223e-11	0.640838	0.0948012	0.0848594	0.0330799	0.917611	0.414902	0.0907251	0.305176	0.233852	0.227033	0.000529845	0.00163169	0.832573	0.256872	0.0884176	2.60556e-10	1.19177	0.175905	0.228043	0.759966	0.0454833	0.147368	-0.0333912	0.580901	0.12759	0.227534	-0.032164	0.241165	0.54338	0.4505	0.0202563	0.0353464	0.46292	0.216297	0.0418376
208677_s_at	BSG	4.2427e-11	0.261791	0.0387784	0.0846512	0.000770536	0.501743	0.137212	0.240823	0.0163195	0.178928	0.073396	0.041212	0.0383082	0.187934	0.0894851	0.0336327	2.62248e-07	0.390611	0.0724321	0.155941	0.0424471	-0.252161	0.118393	0.112136	0.0461494	0.380309	0.179448	0.136968	0.125465	0.281038	0.176107	0.0656865	0.743254	-0.0227568	0.0692393	-0.0109974
208689_s_at	RPN2	1.99e-09	0.568642	0.0929783	0.0702227	0.915771	-0.0583174	0.547745	-0.0260097	0.665099	0.0918123	0.211542	-0.00710784	0.000549801	1.01347	0.283568	0.107253	1.68166e-05	0.695133	0.15633	0.109924	0.0680522	0.491502	0.258575	0.085358	0.00732177	0.663707	0.223545	0.262117	0.580015	-0.200492	0.356698	-0.032092	0.0275666	0.410351	0.182872	0.0469015
208709_s_at	NRD1	8.02656e-15	0.680261	0.0848039	0.116157	0.149469	0.548695	0.372956	0.0289919	9.62887e-06	0.713943	0.154091	0.151086	0.00021433	0.784995	0.204074	0.123408	9.6233e-10	0.95893	0.14693	0.214853	0.593144	-0.188346	0.348335	-0.0259281	0.16019	0.362508	0.248981	0.0484364	0.585171	0.300224	0.541544	-0.0325078	0.00979874	0.390575	0.147643	0.0681616
208845_at	VDAC3	2.41281e-21	0.682199	0.068546	0.169038	0.459271	0.214715	0.287184	-0.0114374	7.69965e-06	0.661763	0.141158	0.154276	0.000102822	0.725502	0.179095	0.13588	3.3474e-18	1.06412	0.107143	0.391122	0.66676	-0.0696565	0.159997	-0.0298078	0.110213	0.392891	0.235584	0.0749048	0.67452	-0.166756	0.391546	-0.0386479	0.00246778	0.43549	0.139355	0.0965763
208857_s_at	PCMT1	1.49906e-14	0.412637	0.0520071	0.113893	0.659529	0.104047	0.234318	-0.0210179	0.000642677	0.391141	0.111436	0.0896153	0.000356579	0.387527	0.104711	0.114699	5.81609e-13	0.749646	0.0950653	0.286996	0.712384	0.0601719	0.161509	-0.0317331	0.9711	0.00661621	0.180457	-0.047552	0.856451	-0.0911868	0.49793	-0.0459487	0.00103548	0.405023	0.11899	0.114338
208906_at	BSCL2	2.89358e-10	0.189533	0.029429	0.0774731	0.473483	0.109713	0.151531	-0.0123502	0.00170961	0.173085	0.053875	0.0749796	7.58967e-05	0.25298	0.0612014	0.141001	0.00294282	0.175639	0.0581038	0.0508161	0.221141	0.0822466	0.0656678	0.0199054	0.1122	0.162173	0.0978178	0.0736322	0.530363	0.0823627	0.129093	-0.0276984	0.0141325	0.14111	0.0562601	0.0606123
208912_s_at	CNP	1.15317e-13	0.634398	0.0829943	0.106462	0.0280137	0.838679	0.367112	0.097621	0.00113642	0.511094	0.153066	0.0810969	0.00489269	0.542649	0.188413	0.0692815	4.1046e-08	0.832756	0.144031	0.175834	0.012211	-0.784704	0.292122	0.181664	0.264787	0.356744	0.311362	0.0140165	0.24292	0.773443	0.643713	0.0197688	0.00605221	0.508363	0.180331	0.0781034
208970_s_at	UROD	8.39669e-56	0.805632	0.0447335	0.401498	2.9451e-07	1.1036	0.177749	0.49052	8.21505e-15	0.738606	0.0826428	0.406837	2.21912e-14	1.05092	0.11713	0.447891	3.95308e-27	0.85185	0.0641902	0.535328	0.751453	0.0951931	0.297505	-0.0331195	0.00484285	0.571403	0.181454	0.288403	0.961093	-0.0171333	0.347054	-0.0474975	0.000573787	0.423439	0.1181	0.126314
209046_s_at	GABARAPL2	5.85963e-68	1.06131	0.051574	0.467089	1.17031e-07	1.11271	0.171141	0.514153	3.43341e-22	1.14944	0.0949608	0.558567	3.35879e-14	1.07527	0.120971	0.443209	1.33913e-28	1.14432	0.0827936	0.555596	0.00338607	0.688467	0.214266	0.249819	0.024694	0.765503	0.316374	0.180772	0.0752485	0.873487	0.466688	0.102156	0.00243438	0.331362	0.105882	0.0968561
209107_x_at	NCOA1	1.37872e-12	0.748681	0.102853	0.0973546	0.0262203	0.900671	0.389363	0.100364	0.00946372	0.572597	0.21693	0.0493291	3.54202e-05	1.04733	0.241506	0.153761	8.84121e-08	1.0021	0.17822	0.167652	0.746107	0.0823335	0.251699	-0.0329435	0.947782	-0.0254243	0.383592	-0.0473999	0.837532	-0.0973477	0.468891	-0.0454732	0.533716	0.119961	0.191932	-0.00748677
209111_at	RNF5	1.00725e-14	0.510466	0.0638888	0.115335	0.0477163	0.524544	0.256368	0.0755304	5.14482e-05	0.504649	0.119905	0.126893	0.0707305	0.275185	0.150597	0.023311	5.02962e-08	0.65863	0.114746	0.173673	0.852603	0.0396449	0.211341	-0.0356872	0.133189	0.432439	0.276817	0.0614504	0.995728	-0.00224798	0.414925	-0.0476176	0.0305458	0.277129	0.125882	0.0448078
209117_at	WBP2	5.75898e-12	0.571893	0.0809759	0.092072	4.29409e-05	1.09863	0.237705	0.343004	0.159855	0.256299	0.181156	0.00863466	0.0777661	0.383999	0.215405	0.0217409	1.34321e-08	0.823388	0.137032	0.187622	0.230979	-0.247221	0.201735	0.0176055	0.284585	0.398022	0.362459	0.00927047	0.943278	-0.0222459	0.308941	-0.0473604	0.986796	0.00309729	0.186583	-0.0123422
209160_at	AKR1C3	5.18804e-11	0.133625	0.0198878	0.0839011	0.219475	0.145183	0.116283	0.0141264	0.0780141	0.0743162	0.0417897	0.0184572	0.255233	0.0712698	0.0622716	0.00315205	5.92904e-07	0.178409	0.0342031	0.147066	0.0374927	0.0774866	0.0354126	0.119159	0.0067786	0.191665	0.063829	0.267075	0.0388516	0.161825	0.0734369	0.149128	0.0785742	0.0667933	0.0374921	0.0258257
209194_at	CETN2	2.50615e-09	0.340472	0.0560345	0.0693529	0.347476	0.305044	0.320668	-0.00244378	0.336033	0.130455	0.135031	-0.000579711	0.00303156	0.342076	0.112485	0.077631	1.19275e-07	0.596388	0.107263	0.16444	0.802493	-0.0434225	0.171905	-0.0345921	0.0173831	0.562407	0.217809	0.204837	0.520313	0.178223	0.27258	-0.0267178	0.00953717	0.397421	0.149669	0.0687198
209216_at	WDR45	8.62704e-14	0.38683	0.0503313	0.107523	3.20535e-05	0.820366	0.173934	0.35265	0.00978358	0.394023	0.149958	0.0488326	0.0508781	0.190906	0.0965626	0.0288242	4.7372e-08	0.515661	0.0896449	0.174311	0.843837	0.0332616	0.167234	-0.0355199	0.0441955	0.343053	0.160258	0.14003	0.637482	0.186491	0.390025	-0.0363364	0.842414	0.0296695	0.14876	-0.0118488
209248_at	GHITM	1.27376e-17	0.698073	0.0785599	0.139222	0.00760792	1.04017	0.368979	0.151197	0.0025183	0.479251	0.155117	0.0691708	1.85453e-05	0.85296	0.189347	0.164484	8.24214e-11	1.05414	0.150797	0.239494	0.0348364	0.448057	0.201624	0.123311	0.56287	0.207709	0.353308	-0.0306562	0.657551	0.186946	0.415735	-0.0376278	0.00583515	0.530234	0.187234	0.0788569
209249_s_at	GHITM	2.01869e-22	0.780245	0.0761413	0.177485	7.71054e-05	1.20348	0.271607	0.323309	0.000318516	0.565042	0.152178	0.100063	3.90421e-05	0.870915	0.202021	0.152138	2.657e-11	0.981168	0.136287	0.250604	0.00551316	0.702266	0.232782	0.224405	0.00813195	0.930383	0.318312	0.255327	0.480333	0.270966	0.377097	-0.0224795	0.106129	0.261292	0.159904	0.0199608
209375_at	XPC	3.11613e-09	0.543703	0.0900411	0.0685308	0.376779	0.318075	0.355661	-0.0051595	0.0868873	0.383804	0.222245	0.0169454	0.219785	0.300944	0.243664	0.00533278	7.67419e-06	0.677271	0.146133	0.118737	0.419935	-0.177952	0.217269	-0.0118961	0.10071	0.520433	0.303121	0.0813347	0.160078	0.535501	0.367694	0.0484857	0.151307	0.24721	0.170654	0.0132188
209391_at	DPM2	3.2156e-09	0.369636	0.0612697	0.0684122	0.00719177	0.628225	0.221135	0.153477	0.207998	0.171539	0.135468	0.00521991	0.0536425	0.270329	0.138383	0.0279333	7.0711e-08	0.581595	0.102586	0.170041	0.928362	0.0171738	0.189244	-0.0367208	0.237027	0.317003	0.260434	0.0214219	0.77223	0.0675423	0.230345	-0.0433473	0.457125	-0.0779436	0.104318	-0.00541622
209444_at	RAP1GDS1	3.06083e-08	0.34254	0.0608377	0.0598813	0.101233	0.41583	0.247571	0.0446138	0.0324543	0.2906	0.134212	0.0310748	0.608615	0.0826295	0.160845	-0.00756797	7.209e-06	0.446106	0.0959492	0.119437	0.434378	0.207834	0.261905	-0.0134017	0.69147	-0.0892	0.22168	-0.0396037	0.824474	-0.0688343	0.306497	-0.0451089	0.491813	0.07802	0.11298	-0.00642048
209476_at	TMX1	3.23793e-09	0.303682	0.0503474	0.0683861	0.511373	0.178807	0.269719	-0.0145818	0.000403586	0.372968	0.102311	0.0965456	0.000922879	0.477098	0.139575	0.0983057	1.33644e-06	0.514187	0.102095	0.13815	0.581793	-0.080039	0.143573	-0.0252361	0.0540753	0.326696	0.160108	0.125719	0.795514	-0.0619048	0.235852	-0.0441935	0.0194938	0.269947	0.113261	0.0539982
209513_s_at	HSDL2	5.43226e-06	0.191461	0.0416301	0.0401309	0.591923	0.0912754	0.168834	-0.0184823	0.0507665	0.176905	0.0896044	0.0245793	0.0142404	0.230796	0.0924594	0.0506722	0.000271905	0.297668	0.0798367	0.0782373	0.655218	-0.0394146	0.0872923	-0.0292652	0.194766	0.168863	0.126076	0.0348303	0.443149	0.185831	0.237744	-0.0180018	0.332	0.108847	0.11153	-0.000580087
209517_s_at	ASH2L	4.4291e-10	0.587276	0.0921962	0.0758759	0.667556	0.206478	0.476997	-0.0212799	0.000277145	0.638774	0.170231	0.102126	0.0722135	0.536921	0.295402	0.0229667	1.96081e-10	1.00614	0.147342	0.230886	0.0512748	-0.515549	0.252757	0.101423	0.138822	0.468432	0.304443	0.0585194	0.937011	-0.0248905	0.311213	-0.0473	0.0822351	0.344251	0.195631	0.02493
209586_s_at	PRUNE	5.04423e-10	0.397405	0.0626013	0.0753875	0.395045	0.212508	0.247029	-0.00671051	9.41775e-06	0.590497	0.127297	0.151402	2.92915e-05	0.562216	0.128173	0.15692	9.17336e-05	0.442798	0.110159	0.0906768	0.544209	-0.104303	0.169813	-0.0227462	0.749276	0.0794211	0.245262	-0.0424139	0.461858	-0.302179	0.403162	-0.0203238	0.135449	0.187655	0.124441	0.0152991
209628_at	NXT2	2.95496e-06	0.195083	0.0412437	0.0424595	0.256985	0.164534	0.142967	0.00825072	0.28451	0.110355	0.102627	0.00135707	0.100145	0.253201	0.152531	0.0175989	0.000848837	0.362356	0.106431	0.0651409	0.835701	0.0183596	0.0876734	-0.0353555	0.208313	0.214577	0.165294	0.0302045	0.0838803	0.314318	0.173205	0.0943958	0.101977	0.208099	0.125808	0.0207325
209658_at	CDC16	2.79261e-12	0.342859	0.0477998	0.0947496	0.0286696	0.433956	0.190795	0.0966612	1.20793e-05	0.433957	0.0948068	0.147842	0.000118507	0.352545	0.0878735	0.133478	1.87182e-05	0.450052	0.101811	0.108716	0.0302145	-0.364054	0.159138	0.131336	0.313831	0.180363	0.174777	0.00294306	0.431487	0.242526	0.30237	-0.0164789	0.00329031	0.366134	0.120871	0.0906629
209659_s_at	CDC16	1.47705e-09	0.50567	0.0819973	0.0713461	0.0284319	0.658169	0.288913	0.0970065	0.0106059	0.420572	0.161865	0.0476276	0.0621321	0.407015	0.215679	0.0254699	6.76314e-08	0.848643	0.149446	0.170517	0.155938	-0.276292	0.189293	0.0388057	0.864829	0.0586072	0.340091	-0.0461397	0.491042	0.392423	0.559861	-0.02367	0.014397	0.413122	0.165177	0.0602304
209790_s_at	CASP6	5.34697e-06	0.192704	0.0418689	0.0401914	0.498682	0.126866	0.185718	-0.0138656	0.0279133	0.158752	0.0712858	0.0332839	0.214746	0.168194	0.134685	0.00567665	0.00738798	0.201611	0.0742431	0.040248	0.216023	0.166073	0.13109	0.0211484	0.4975	0.128499	0.186122	-0.0243679	0.463538	0.142918	0.191406	-0.0205254	0.000333118	0.320445	0.0855018	0.137261
209879_at	SELPLG	1.59263e-27	0.380002	0.0328145	0.216392	0.00542565	0.431782	0.146404	0.164847	7.5191e-05	0.279792	0.0680951	0.12135	1.43454e-10	0.444374	0.0619118	0.340143	3.73107e-12	0.455211	0.0602521	0.26951	0.339326	0.0930679	0.0956778	-0.00192558	0.0983216	0.205225	0.118635	0.0830479	0.0135227	0.311733	0.115619	0.221779	0.00355218	0.2311	0.0769499	0.0890867
209930_s_at	NFE2	1.32049e-26	0.21516	0.0189617	0.209521	2.45712e-06	0.354079	0.0639482	0.431968	9.85197e-08	0.343823	0.0603931	0.21454	3.36063e-12	0.295162	0.0371087	0.388516	5.18047e-12	0.298587	0.0398322	0.266381	0.458521	-0.0290122	0.0385769	-0.015759	0.0293563	0.202561	0.0866351	0.168766	0.00466108	0.186109	0.0587919	0.290798	4.7871e-07	0.188602	0.0344504	0.26107
210038_at	PRKCQ	1.43717e-05	0.23602	0.0538465	0.0364094	0.147059	0.498532	0.336796	0.0296347	0.186967	0.155635	0.117231	0.00658662	0.000933342	0.569377	0.166739	0.0981105	0.057041	0.172757	0.0900868	0.0173099	0.438855	0.0988634	0.12582	-0.0138534	0.0273859	0.551661	0.232673	0.1736	0.0507908	0.387073	0.186829	0.130172	0.327349	0.115457	0.117165	-0.000352996
210249_s_at	NCOA1	8.78796e-14	0.673477	0.0876578	0.107455	0.00918708	0.903046	0.328964	0.143529	0.00456429	0.523306	0.180851	0.0602488	0.00151044	0.618809	0.189495	0.0897596	1.20554e-08	0.97351	0.161432	0.188755	0.531685	0.145428	0.229532	-0.0218446	0.505816	0.208319	0.307725	-0.0252451	0.66931	0.200791	0.463542	-0.0383415	0.868128	0.0245552	0.147421	-0.0119991
210260_s_at	TNFAIP8	1.06733e-12	0.297633	0.0406746	0.0982978	0.637216	0.0915052	0.192476	-0.0202476	8.4885e-06	0.364364	0.078119	0.152885	2.00357e-08	0.507546	0.082967	0.270959	5.13611e-08	0.433886	0.075648	0.17345	0.476405	-0.0603104	0.083514	-0.0173858	0.776969	0.0365108	0.127241	-0.0435276	0.253026	0.245007	0.208462	0.0170386	0.0158733	0.192613	0.0781838	0.0582212
210406_s_at	RAB6A /// RAB6C	5.40203e-21	0.652048	0.0661615	0.166276	0.0160345	0.646545	0.256506	0.120698	0.000132824	0.555549	0.140433	0.112995	1.28854e-06	0.796976	0.154335	0.207545	5.83966e-11	0.761977	0.108015	0.242892	0.28393	0.197358	0.180519	0.00692528	0.279163	0.284299	0.255914	0.0105304	0.188033	-0.475209	0.349238	0.037263	0.00715756	0.379501	0.137529	0.0746423
210460_s_at	PSMD4	4.63234e-17	0.530491	0.0608524	0.134646	0.317655	0.257911	0.254701	0.000649861	0.000219005	0.477829	0.12514	0.105614	2.48387e-07	0.745773	0.134378	0.23318	1.87653e-08	0.604336	0.101717	0.184109	0.0338784	0.38665	0.172988	0.124885	0.147197	0.407878	0.271001	0.0543841	0.249398	0.324803	0.274181	0.018004	1.16947e-06	0.727351	0.138387	0.245108
210638_s_at	FBXO9	5.16275e-46	0.83131	0.0523123	0.342907	6.33322e-08	0.987841	0.147498	0.529291	4.8671e-13	0.942405	0.115439	0.363395	3.79999e-12	0.937554	0.118246	0.386988	9.39202e-25	1.04634	0.0844868	0.500623	0.297664	-0.269381	0.253666	0.00454157	0.0203682	0.576992	0.229949	0.194027	0.645396	0.125249	0.268269	-0.0368568	0.0358146	0.296762	0.139023	0.0415704
210915_x_at	TRBC1	2.84205e-27	0.403625	0.0350469	0.214516	0.0002973	0.694965	0.174498	0.27592	4.93293e-06	0.345562	0.0720504	0.1606	8.34078e-11	0.505601	0.069347	0.34735	1.43183e-09	0.460497	0.0713967	0.210801	0.0837511	0.135327	0.0753639	0.0735949	0.0120233	0.307161	0.111732	0.229624	0.141425	0.216819	0.141893	0.0572067	0.641365	-0.0243182	0.0520125	-0.00962096
210981_s_at	GRK6	1.61533e-11	0.306139	0.0443489	0.0882455	0.00223559	0.97837	0.298402	0.199998	0.000183742	0.333945	0.0863567	0.108209	9.97924e-07	0.435066	0.0832701	0.211573	6.74509e-07	0.440141	0.0848399	0.145656	0.96891	-0.00656389	0.166859	-0.0369776	0.185572	0.188556	0.137767	0.0381762	0.722331	-0.0860482	0.238923	-0.0411881	0.5611	0.0578093	0.0990534	-0.00810654
211048_s_at	PDIA4	7.52949e-12	0.44808	0.0638171	0.0910787	0.577569	0.139586	0.248474	-0.0178625	0.046141	0.26296	0.13043	0.0259574	3.39306e-05	0.584397	0.134408	0.154476	1.97683e-08	0.700229	0.118067	0.183561	0.532223	0.110503	0.174641	-0.0218841	0.0153514	0.472822	0.179181	0.213252	0.299305	0.314343	0.295368	0.00599147	0.00277421	0.34932	0.113186	0.0941717
211075_s_at	CD47	5.9962e-06	0.424169	0.0926623	0.0397531	0.708281	0.197839	0.524791	-0.0224917	0.0228392	0.41774	0.181046	0.0362372	0.000104031	0.876397	0.216515	0.135682	0.00153222	0.563657	0.174647	0.0583345	0.84506	0.0411801	0.208704	-0.0355438	0.24036	0.516256	0.427256	0.0204811	0.0796144	0.663333	0.360079	0.098126	0.512275	0.0783322	0.119009	-0.00695994
211144_x_at	TARP /// TRGC2	7.84796e-18	0.244314	0.0273025	0.140933	0.00371153	0.419805	0.135759	0.180021	0.0107406	0.160439	0.0618573	0.0474393	1.37192e-08	0.374597	0.0604098	0.276494	4.97925e-07	0.269972	0.0513814	0.148972	0.308817	0.0543758	0.0524227	0.00270343	0.00599205	0.239519	0.078361	0.274954	0.00502153	0.243951	0.0778565	0.286128	0.00033316	0.135368	0.0361195	0.137259
211546_x_at	SNCA	2.1131e-41	0.37176	0.0250086	0.313368	7.46074e-11	0.626918	0.0703031	0.668139	2.22749e-08	0.297089	0.0493939	0.234234	3.43749e-14	0.530744	0.0597416	0.442946	1.11185e-18	0.415298	0.0410652	0.399863	0.82047	-0.0253251	0.110512	-0.0350239	0.330089	0.0921219	0.092394	-0.000267452	0.000441704	0.516507	0.124118	0.425848	0.00019293	0.27301	0.0698806	0.148168
211609_x_at	PSMD4	2.83452e-15	0.597055	0.0731185	0.119919	0.00995548	0.598489	0.220574	0.140252	0.00100139	0.482942	0.142988	0.0829895	2.44105e-06	0.74937	0.149566	0.197398	3.12173e-07	0.740903	0.138348	0.154051	0.114924	0.345213	0.211916	0.0557664	0.762216	-0.118862	0.387761	-0.0429524	0.99007	-0.00551671	0.438004	-0.0476111	0.037137	0.23108	0.109042	0.0408344
211675_s_at	MDFIC	1.08934e-08	0.156269	0.0268606	0.0637986	0.171905	0.141403	0.101555	0.0235035	0.0912713	0.13101	0.0769236	0.0162583	0.00178272	0.214126	0.0666413	0.0868782	0.00109551	0.148624	0.0446462	0.0622012	0.290535	0.0604114	0.0560361	0.00576158	0.65722	0.0658161	0.146212	-0.0376072	0.000476844	0.384506	0.0931141	0.421844	0.402315	0.0465988	0.0553486	-0.00356364
211752_s_at	NDUFS7	4.42376e-07	0.380053	0.0742269	0.0497144	0.0602161	0.517442	0.267147	0.0659054	0.0585746	0.276111	0.144519	0.022526	0.275077	0.191792	0.174731	0.00208566	0.00260251	0.472057	0.15416	0.052231	0.636272	0.0787709	0.164682	-0.0283233	0.0536161	0.522372	0.25547	0.126326	0.572891	-0.173249	0.302483	-0.0315054	0.621332	0.0746569	0.150559	-0.00928192
211922_s_at	CAT	3.09819e-23	0.54729	0.0522889	0.183813	0.0010956	0.830269	0.234965	0.227512	3.96441e-09	0.622193	0.0975496	0.256538	2.54464e-06	0.72339	0.144672	0.196735	8.96061e-18	0.832991	0.0852673	0.383209	0.0350661	0.284199	0.128064	0.122939	0.142274	0.362994	0.238088	0.0567842	0.846169	0.0308409	0.157014	-0.0456979	1.64076e-06	0.368736	0.0712943	0.238978
211994_at	WNK1	2.93315e-51	0.97109	0.0570074	0.374978	7.44158e-07	1.14492	0.193556	0.465677	6.91458e-12	0.923311	0.120667	0.333523	5.02763e-18	1.10268	0.103425	0.534819	1.30345e-28	1.24063	0.0897328	0.555754	0.594641	-0.0735429	0.136569	-0.0260173	0.0144145	0.720768	0.270219	0.217493	0.864259	-0.0888725	0.513528	-0.046127	4.47658e-05	0.662933	0.153636	0.176863
212047_s_at	RNF167	5.8793e-12	0.347993	0.0492954	0.0919954	0.428692	0.183398	0.229251	-0.00931734	0.000835132	0.355779	0.10366	0.085704	0.00572925	0.344525	0.121927	0.0665276	3.33302e-05	0.396007	0.0925684	0.102192	0.934961	-0.00724551	0.0879636	-0.0367765	0.000603601	0.595316	0.147691	0.409355	0.0841734	0.329862	0.181956	0.0941465	0.00275698	0.334479	0.108305	0.0942997
212055_at	C18orf10	0.00101096	0.242599	0.0733428	0.0202081	0.0974953	0.508938	0.299553	0.0461415	0.828405	-0.0312292	0.143751	-0.00835447	0.000403058	0.704127	0.192106	0.112595	3.03854e-06	0.6566	0.135373	0.129067	0.400624	-0.167217	0.195807	-0.00976225	0.125484	0.432033	0.27074	0.0656756	0.676113	-0.155151	0.366206	-0.0387404	0.00834086	-0.342763	0.126749	0.0714852
212137_at	LARP1	3.01949e-12	0.547508	0.0764572	0.094461	0.165888	0.473079	0.33488	0.0248944	1.63471e-06	0.691097	0.136631	0.176127	3.09003e-07	1.06636	0.193905	0.229822	1.52822e-07	0.793748	0.144115	0.161774	0.403067	-0.163445	0.192399	-0.0100402	0.177817	0.320254	0.229695	0.0411419	0.112133	-0.581769	0.350835	0.0736748	0.00494471	0.414415	0.143405	0.0822719
212221_x_at	IDS	7.5975e-10	0.315928	0.0503103	0.0738483	0.473059	0.23497	0.324219	-0.0123237	0.211509	0.124101	0.0987687	0.00500743	0.00143152	0.427197	0.130147	0.090692	3.46828e-06	0.482712	0.10015	0.127598	0.999493	8.88616e-05	0.138451	-0.037037	0.085767	0.429657	0.238309	0.0928063	0.00819881	0.396767	0.135914	0.254795	0.200354	0.134624	0.104274	0.00806664
212228_s_at	COQ9	6.28233e-19	0.612949	0.0661242	0.149802	0.0678628	0.441668	0.234994	0.0609756	1.09288e-05	0.565455	0.12287	0.149275	1.09211e-06	0.723242	0.138996	0.210153	1.95427e-11	0.884195	0.121866	0.253592	0.0900509	-0.33447	0.190237	0.0694944	0.125643	0.531225	0.333047	0.0655861	0.183367	-0.33602	0.244228	0.0390054	0.00416578	0.526735	0.178617	0.085805
212288_at	FNBP1	2.32572e-08	0.238104	0.0419146	0.0609236	5.59876e-05	0.69371	0.15295	0.334142	0.000344236	0.548092	0.148496	0.0989095	0.0904464	0.229254	0.13406	0.0192586	0.0904394	0.143313	0.084104	0.0123687	0.210407	0.200322	0.15614	0.0225516	0.126202	-0.299261	0.187912	0.0652709	0.46804	0.140751	0.190441	-0.0210599	0.448515	0.0812773	0.10672	-0.00514803
212330_at	TFDP1	3.64393e-16	0.235427	0.0278807	0.12729	0.0104291	0.340629	0.1264	0.138354	8.49265e-10	0.378095	0.0564717	0.275942	0.000442585	0.2193	0.0602813	0.110988	2.11583e-08	0.276415	0.0467153	0.182845	0.731599	-0.0228104	0.0658171	-0.0324441	0.0872483	0.33304	0.185655	0.0915825	0.784518	0.0307509	0.11103	-0.0438063	0.302446	-0.0820302	0.0790415	0.000938801
212331_at	RBL2	1.81434e-23	0.675373	0.0641456	0.185611	0.0124826	0.659318	0.251383	0.130994	2.64531e-08	0.722845	0.120919	0.231979	0.000106779	0.588541	0.145657	0.135242	2.56398e-12	0.888432	0.116557	0.273072	0.00270047	-0.661614	0.20031	0.261399	0.0107049	0.505715	0.180546	0.237323	0.391895	-0.291631	0.333596	-0.0108327	0.544466	0.0764785	0.125655	-0.00773693
212334_at	GNS	2.74077e-11	0.318209	0.0466578	0.086279	0.354034	0.149309	0.159133	-0.00307762	0.00100709	0.285094	0.0844529	0.0829047	0.00129713	0.362245	0.109333	0.0924039	1.14637e-05	0.403509	0.0888967	0.114236	0.386029	0.0873661	0.0991533	-0.00805092	0.786424	0.0923114	0.336357	-0.043875	0.216229	0.416644	0.326775	0.0276533	0.000316943	0.290648	0.0772493	0.138259
212352_s_at	TMED10	2.92153e-11	0.370318	0.0543786	0.0860412	0.859957	-0.0462673	0.26047	-0.0254643	0.0845347	0.232881	0.13383	0.0173296	0.00126121	0.433899	0.130615	0.0928913	9.8679e-09	0.665442	0.109618	0.19085	0.596501	0.11453	0.213765	-0.0261276	0.0329091	0.479329	0.209897	0.160786	0.653002	-0.156507	0.343144	-0.0373432	0.0766322	0.211865	0.118132	0.0263189
212467_at	DNAJC13	2.64382e-15	0.514588	0.0629454	0.12017	0.84874	0.053887	0.280615	-0.0253208	2.20726e-08	0.722251	0.120042	0.234353	0.000222784	0.612517	0.159689	0.122748	5.65354e-08	0.618754	0.108254	0.172428	0.159594	-0.237129	0.163952	0.037532	0.406845	0.154271	0.182257	-0.0130557	0.0517774	0.628475	0.304759	0.128806	8.05452e-05	0.399266	0.0961258	0.165413
212692_s_at	LRBA	4.81519e-09	0.396628	0.0665212	0.0668871	0.536508	0.177599	0.28472	-0.0159138	0.152872	0.252394	0.175387	0.00922632	0.00386392	0.499928	0.168881	0.0733999	7.52624e-05	0.46998	0.115445	0.092934	0.232941	-0.21147	0.173308	0.0171604	0.1257	0.474716	0.297667	0.0655536	0.174572	0.441918	0.314479	0.0424246	0.643424	-0.0687662	0.147994	-0.00965445
212829_at	PIP4K2A	0	1	2.49863e-17	1	0	1	4.11994e-17	1	0	1	6.2972e-17	1	0	1	4.85534e-17	1	0	1	5.06948e-17	1	0	1	2.27777e-17	1	0	1	4.34992e-17	1	0	1	4.68493e-17	1	0	1	5.78243e-17	1
212973_at	RPIA	4.36864e-35	0.688466	0.0513172	0.270787	4.74298e-07	1.23655	0.204125	0.477889	4.75796e-13	0.822922	0.100749	0.363645	4.46407e-14	0.94584	0.107101	0.439973	1.51858e-16	0.794726	0.0854674	0.359903	0.462962	-0.133749	0.179632	-0.0161721	0.0275463	0.668159	0.282136	0.173195	0.851306	-0.0463838	0.244412	-0.0458254	0.475574	0.0984629	0.137369	-0.00596503
212987_at	FBXO9	2.90836e-56	0.980402	0.0541426	0.404123	1.46891e-08	1.23338	0.172121	0.563507	4.10372e-14	1.00527	0.116431	0.390071	6.00627e-13	1.16008	0.139683	0.409547	2.60641e-32	1.13567	0.0745904	0.60294	0.965403	0.0149128	0.340644	-0.0369634	0.0934862	0.486997	0.277172	0.0866489	0.988998	0.00653885	0.468565	-0.0476093	8.03414e-05	0.627749	0.151109	0.165462
213115_at	ATG4A	9.20086e-15	0.635749	0.0794432	0.115663	0.0058083	0.855049	0.292502	0.162106	0.391991	0.181277	0.210965	-0.00228035	0.0674047	0.397332	0.214811	0.0241115	6.14384e-17	1.11977	0.118498	0.367446	0.133149	-0.257999	0.166614	0.0475478	0.892989	0.0548619	0.402914	-0.0466949	0.756289	-0.118987	0.378408	-0.0427097	0.538344	0.129633	0.20978	-0.00759557
213186_at	DZIP3	1.11187e-05	0.197374	0.0444436	0.037391	0.102109	0.293903	0.175445	0.0442642	0.000152423	0.350314	0.0894017	0.110967	0.199194	0.152168	0.117715	0.00680045	0.00872408	0.219146	0.0824688	0.0383479	0.184066	-0.114925	0.0843024	0.0297465	0.347624	0.19249	0.20036	-0.00351288	0.943679	-0.00800866	0.112014	-0.0473641	0.0800875	0.179431	0.101236	0.0254502
213241_at	PLXNC1	4.9848e-13	0.390093	0.0525001	0.101098	0.146288	0.394354	0.265894	0.0298426	2.08729e-05	0.507602	0.114314	0.139978	0.00105718	0.489115	0.144855	0.095952	1.82064e-08	0.60606	0.101903	0.184427	0.312688	-0.135636	0.131835	0.00208474	0.321395	0.231674	0.228123	0.00142393	0.175928	0.260584	0.186047	0.0418856	7.47548e-06	0.313962	0.0655684	0.210992
213395_at	MLC1	6.26852e-10	0.15041	0.0238298	0.0745711	0.00308929	0.311932	0.0987025	0.187291	0.0203713	0.141672	0.0602263	0.0379262	0.000834493	0.202238	0.0586389	0.100048	0.00581923	0.14266	0.0509936	0.0429818	0.743838	-0.0274241	0.0830669	-0.0328675	0.650878	-0.0461099	0.100435	-0.0372087	0.0190466	0.193195	0.0760561	0.198614	1.37211e-05	0.150451	0.0324914	0.199543
213399_x_at	RPN2	1.71324e-17	0.638833	0.0722054	0.138174	0.00876921	1.09791	0.397297	0.145425	0.0186391	0.366787	0.15367	0.0392413	9.16077e-06	0.979819	0.209185	0.176053	4.33746e-07	0.681163	0.128904	0.150475	0.2427	0.267566	0.224013	0.0150087	0.000925787	0.548582	0.142428	0.386077	0.811664	0.082884	0.343492	-0.0447224	0.00188928	0.478992	0.149106	0.102056
213475_s_at	ITGAL	1.48958e-10	0.253057	0.0386401	0.0799605	0.124583	0.257202	0.163768	0.0362413	0.238109	0.094912	0.0800305	0.00352209	2.29762e-07	0.431098	0.0774274	0.234376	0.00105516	0.257903	0.0772135	0.0626337	0.724465	0.0332601	0.0933768	-0.0321868	0.483816	0.096784	0.13578	-0.0228713	0.0465378	0.338671	0.160114	0.136375	0.419824	0.0548044	0.0675882	-0.00419447
213485_s_at	ABCC10	1.70595e-05	0.224616	0.0517046	0.0357537	0.0898093	0.253008	0.145339	0.0494858	0.108042	0.183515	0.113296	0.0139226	0.0935416	0.233396	0.137807	0.018709	0.023692	0.247176	0.108163	0.0270271	0.931142	0.0116111	0.133129	-0.0367449	0.379795	0.159861	0.178182	-0.00894622	0.665492	0.0592282	0.135066	-0.0381132	0.968636	0.00360251	0.0913384	-0.0123262
213491_x_at	RPN2	4.77887e-19	0.573388	0.061628	0.150757	0.0977757	0.610696	0.359759	0.0460248	0.00559924	0.368457	0.130473	0.0571846	5.72611e-06	0.83267	0.173426	0.18369	9.77848e-08	0.599546	0.107029	0.166572	0.133211	0.307028	0.19831	0.0475219	0.000756487	0.531668	0.135068	0.397168	0.572449	0.174286	0.30394	-0.0314686	0.000870513	0.478588	0.138407	0.117868
213603_s_at	RAC2	2.64546e-23	0.462637	0.0441237	0.184344	0.0607217	0.463885	0.23999	0.0655602	3.3201e-05	0.394846	0.0913526	0.133263	3.10398e-08	0.593637	0.0986042	0.264514	8.32106e-10	0.483461	0.073762	0.216331	0.793449	0.0870097	0.329034	-0.0343581	0.14757	0.245217	0.163084	0.0542061	0.0162637	0.692091	0.264914	0.209351	0.000439547	0.452011	0.123313	0.13169
213733_at	MYO1F	1.35957e-17	0.361564	0.0407284	0.138992	0.000853785	0.536093	0.148052	0.236962	0.044732	0.237823	0.117181	0.0264059	0.000114908	0.400158	0.0995307	0.134	1.79671e-07	0.36992	0.0675845	0.160029	0.468436	-0.128871	0.17524	-0.0166729	0.0398452	0.382372	0.174495	0.147348	0.0235316	0.315689	0.129266	0.184102	5.08232e-05	0.208925	0.0488099	0.174399
213888_s_at	TRAF3IP3	4.11895e-18	0.291214	0.0322454	0.143205	0.062462	0.18804	0.0979667	0.064394	7.83025e-06	0.292036	0.0623479	0.154036	3.12934e-08	0.402721	0.0669129	0.264393	3.40537e-08	0.410352	0.0705064	0.177815	0.524433	-0.0913751	0.141688	-0.0213052	0.87579	0.0242025	0.152961	-0.0463716	0.718003	0.0792595	0.216537	-0.0409777	0.014658	0.210876	0.0845461	0.0598606
214061_at	WDR67	0.0156852	0.102916	0.0424434	0.0100221	0.23533	-0.191444	0.158762	0.011509	0.0339156	0.220702	0.102798	0.0304311	0.032673	0.20944	0.0966437	0.0363481	0.00626368	0.253357	0.091382	0.0421382	0.384718	-0.0760392	0.086057	-0.00789282	0.952527	0.005138	0.0852789	-0.047438	0.978429	-0.00492775	0.180092	-0.0475817	0.00277041	0.246125	0.0797373	0.0941999
214450_at	CTSW	1.03198e-16	0.182602	0.0212028	0.131796	0.0132065	0.24742	0.0951634	0.128681	7.8871e-05	0.171095	0.0417697	0.12065	4.67213e-07	0.236516	0.0437725	0.223429	0.00065027	0.156453	0.044927	0.0682103	0.184506	0.0603642	0.0443257	0.029617	0.0388089	0.144753	0.0656735	0.149205	0.0207623	0.179332	0.0717225	0.192713	1.80774e-05	0.132015	0.0289636	0.1943
215273_s_at	TADA3	4.31785e-11	0.176683	0.0261824	0.0845858	0.554113	0.0657468	0.110147	-0.0167823	0.0593637	0.110975	0.0582694	0.0223347	0.00118005	0.202512	0.0605846	0.0940455	1.3789e-07	0.269321	0.0487064	0.162881	0.379705	0.0873767	0.0978373	-0.00728139	0.0642631	0.164329	0.0841377	0.113424	0.481132	0.0905686	0.126275	-0.0225698	0.000266447	0.325047	0.0852403	0.141732
215535_s_at	AGPAT1	5.50504e-08	0.397846	0.0720526	0.0576515	0.978421	-0.00881496	0.323749	-0.0262958	0.21812	0.175279	0.141539	0.00461839	0.0436421	0.317867	0.155496	0.0314179	8.86481e-06	0.640235	0.139168	0.117121	0.507223	0.0970413	0.144382	-0.0199719	0.0786251	0.551815	0.298481	0.0990196	0.153086	0.805489	0.543367	0.0516225	0.705159	-0.0551735	0.145307	-0.010547
215952_s_at	OAZ1	5.14651e-18	0.692209	0.0768897	0.142421	1.57865e-05	1.12971	0.228478	0.375483	0.00152847	0.511872	0.15761	0.0766582	0.000449662	0.627071	0.17259	0.110715	3.33699e-09	0.919319	0.146269	0.202111	0.0277281	0.470227	0.202099	0.136165	0.26382	0.533868	0.464983	0.0142591	0.0468913	0.78482	0.371698	0.135839	0.00386498	0.39372	0.132361	0.087349
216191_s_at	TRDV3	2.34581e-17	0.232417	0.0263912	0.137061	0.038419	0.19235	0.0896793	0.0845167	0.0806793	0.0993365	0.0563638	0.0179846	2.15401e-07	0.297118	0.0532219	0.235365	2.16368e-08	0.29489	0.0498758	0.182609	0.814425	0.0172664	0.0728457	-0.0348836	0.0608042	0.213918	0.10797	0.117369	0.0289419	0.226695	0.0966783	0.169756	0.0863132	0.0447195	0.0257556	0.0239807
216241_s_at	TCEA1	8.81394e-11	0.574036	0.0865292	0.0819226	0.157582	0.578091	0.400983	0.0269087	0.0110724	0.353577	0.136908	0.0469853	2.45165e-06	1.22395	0.244338	0.197329	4.33905e-07	0.879427	0.166426	0.150471	0.000754748	0.686062	0.180671	0.323989	0.281493	0.329238	0.297847	0.00998552	0.809043	-0.120377	0.491881	-0.0446398	0.0587498	0.308851	0.161102	0.0315949
217078_s_at	CD300A	2.68537e-16	0.15847	0.0186765	0.128383	0.000849197	0.327523	0.0904047	0.237165	0.0191276	0.0929125	0.0390908	0.0388583	2.14833e-06	0.205967	0.0408568	0.199436	2.92254e-08	0.196993	0.0336664	0.179434	0.806163	-0.0113676	0.0458738	-0.0346839	0.056215	0.165772	0.0820259	0.122958	0.179867	0.118688	0.0855465	0.0403445	0.236709	0.037191	0.0311983	0.00510872
217728_at	S100A6	3.27621e-28	0.383446	0.0326255	0.22149	8.48892e-05	0.710413	0.161479	0.320024	0.00011852	0.278922	0.0699597	0.114672	1.54031e-11	0.531578	0.0695671	0.369322	1.71867e-15	0.508152	0.0571575	0.339243	0.68904	0.0375508	0.0928353	-0.0307908	0.296327	0.140577	0.131259	0.00663869	0.143327	0.311028	0.204571	0.0562633	0.00257572	0.170459	0.0547945	0.095697
217736_s_at	EIF2AK1	1.5886e-48	1.0444	0.0635227	0.358462	2.78284e-08	1.42998	0.205446	0.548853	4.374e-12	0.990178	0.127918	0.338772	2.00367e-13	1.28097	0.150211	0.422588	2.022e-21	1.13354	0.101731	0.447585	0.533899	-0.198887	0.315623	-0.0220068	0.00432709	0.643038	0.201097	0.295435	0.0719039	0.638897	0.337098	0.105404	0.000184444	0.759267	0.193704	0.149062
217751_at	GSTK1	1.65375e-08	0.322223	0.0561104	0.0622168	0.467776	0.240459	0.32784	-0.0119889	0.00578358	0.2436	0.0866014	0.0566991	0.00387165	0.413261	0.139636	0.0733651	0.00192087	0.409001	0.129527	0.0557293	0.335833	-0.202691	0.206848	-0.00142309	0.20389	0.289366	0.220659	0.0316771	0.0255138	0.591041	0.245827	0.178512	8.06415e-09	0.688545	0.106977	0.330213
217845_x_at	HIGD1A	1.83802e-14	0.589417	0.074557	0.113153	0.010216	0.943343	0.34899	0.139198	0.00265864	0.449092	0.146183	0.0683572	0.000340777	0.693328	0.186678	0.115476	5.11145e-12	0.910401	0.12141	0.266509	0.00873079	0.50479	0.178529	0.19988	0.0243157	1.17062	0.482362	0.181839	0.797809	-0.0828432	0.319293	-0.0442715	0.760399	0.0418381	0.136732	-0.0111769
217908_s_at	DCAF6	7.49718e-30	0.764656	0.062883	0.23354	0.0042493	0.728112	0.239379	0.174634	2.12722e-09	0.7324	0.112554	0.264435	1.39196e-07	0.875532	0.154073	0.242023	3.242e-18	0.98551	0.0991756	0.391378	0.80896	0.0722384	0.295876	-0.0347525	0.24173	0.328715	0.272865	0.020099	0.307233	0.366106	0.349843	0.00430556	0.0198353	0.373367	0.157105	0.0536418
217917_s_at	DYNLRB1	8.11995e-25	0.849959	0.0780852	0.195975	0.0112239	0.995049	0.373305	0.13535	9.38363e-05	0.679762	0.167852	0.118103	4.36941e-09	1.08829	0.168711	0.292981	1.37674e-11	0.909851	0.124308	0.256986	0.583835	0.13321	0.240256	-0.0253625	0.0105046	0.706524	0.251481	0.23857	0.198763	0.689959	0.519945	0.0334295	0.00019477	0.803835	0.205896	0.147979
217918_at	DYNLRB1	7.55703e-10	0.568214	0.0904731	0.0738684	0.0336779	0.747174	0.339054	0.0899818	0.195987	0.259379	0.199416	0.00597968	0.0010493	0.804278	0.23803	0.0960818	5.93799e-07	0.750863	0.143958	0.14705	0.714848	-0.0711193	0.192624	-0.0318275	0.0406589	0.733089	0.336053	0.145923	0.195186	-1.0924	0.816403	0.0346818	0.0324589	0.427109	0.19627	0.0435705
217955_at	BCL2L13	1.64454e-20	0.615211	0.0632908	0.162447	0.010152	0.688538	0.25449	0.139454	1.72792e-05	0.593223	0.13218	0.1427	2.75185e-08	0.667139	0.110323	0.266292	1.71752e-11	0.890031	0.122273	0.254845	0.478186	-0.167704	0.233176	-0.0175426	0.658244	0.104321	0.232497	-0.0376707	0.59919	0.13433	0.251722	-0.0336025	0.00144918	0.504917	0.153111	0.107482
217973_at	DCXR	1.1987e-09	0.178648	0.0288026	0.0721325	0.0697574	0.193402	0.103639	0.0598421	0.1265	0.0835375	0.0542695	0.0117683	0.000147952	0.230751	0.0584099	0.129715	9.58826e-05	0.228575	0.0570289	0.0901719	0.229659	0.11509	0.0936418	0.0179075	0.107164	0.249459	0.148213	0.0769043	0.473442	0.122149	0.167322	-0.0216908	0.000686746	0.225958	0.063997	0.122678
217977_at	SEPX1	1.67896e-22	0.205823	0.0200431	0.17811	0.00602248	0.271084	0.0931768	0.160647	3.93061e-06	0.179253	0.0369544	0.163813	7.89703e-06	0.198916	0.0421324	0.178472	9.42714e-11	0.25755	0.036975	0.238166	0.697719	-0.023806	0.0606413	-0.0311514	0.00369906	0.195378	0.0598384	0.305135	0.0712871	0.17756	0.0934651	0.106019	5.34912e-06	0.17631	0.0361719	0.217243
217993_s_at	MAT2B	2.22318e-26	0.651499	0.0577096	0.20782	0.000652844	0.872785	0.23499	0.247029	7.00363e-07	0.595445	0.11333	0.187884	6.28874e-08	0.685639	0.116954	0.254008	1.61686e-14	0.810375	0.0952439	0.319585	0.795866	-0.0568532	0.217603	-0.0344218	0.441187	0.185522	0.236317	-0.0177497	0.0328	-0.824598	0.360838	0.161019	9.10603e-06	0.602944	0.127275	0.207288
217995_at	SQRDL	5.53932e-09	0.232238	0.0391117	0.0663575	0.00483127	0.694997	0.232185	0.169502	0.0113743	0.203208	0.0789855	0.0465841	0.000727669	0.293064	0.0839659	0.102416	1.1055e-06	0.353684	0.0696408	0.140238	0.425986	0.0705088	0.0872316	-0.0125359	0.25205	0.132528	0.112521	0.0172968	0.689841	0.110715	0.27362	-0.0395145	0.497577	0.0588915	0.0864304	-0.00657623
218025_s_at	PECI	1.2806e-09	0.365323	0.0590065	0.0718837	0.724549	0.104078	0.293175	-0.0229232	0.00768947	0.288381	0.106273	0.0524335	0.026842	0.297572	0.132373	0.0397184	2.75936e-09	0.719865	0.113861	0.20407	0.76313	-0.0471976	0.155033	-0.0334894	0.094773	0.352613	0.201529	0.0856725	0.153863	-0.569209	0.384741	0.0512663	0.41295	0.0794072	0.0964903	-0.00395146
218034_at	FIS1	3.83225e-24	0.680567	0.0635571	0.190814	1.89512e-06	1.21579	0.216361	0.439463	0.000136647	0.468339	0.118619	0.112577	2.31944e-06	0.761511	0.151615	0.198214	5.11278e-12	0.86661	0.115571	0.266506	0.751187	0.0625774	0.195355	-0.0331109	0.0202226	0.559753	0.222784	0.194518	0.189261	0.447192	0.329601	0.0368123	0.00757644	0.38302	0.139839	0.0734687
218095_s_at	TMEM165	0.000815117	0.203077	0.0602785	0.0210216	0.347871	0.242005	0.254611	-0.00248233	0.0914236	0.154806	0.0909389	0.0162351	0.204573	0.207284	0.162293	0.00640055	0.0605206	0.229136	0.121163	0.0166676	0.330165	-0.214908	0.216714	-0.000593191	0.0843196	0.456531	0.251956	0.0940226	0.788024	0.0818034	0.300378	-0.0439322	0.351847	0.101287	0.108165	-0.00150399
218099_at	TEX2	3.42866e-16	0.406077	0.0480436	0.127508	0.760288	0.0760285	0.247403	-0.0237715	9.11088e-05	0.358983	0.08847	0.118536	1.95376e-05	0.502775	0.111943	0.163624	6.24314e-09	0.587769	0.0953916	0.195622	0.710376	0.0584575	0.155766	-0.0316555	0.0098454	0.404485	0.142511	0.242838	0.29406	0.225697	0.209722	0.00713701	0.000391264	0.340274	0.0919606	0.134031
218109_s_at	MFSD1	9.46096e-13	0.35832	0.0488481	0.0987418	0.0983711	0.347681	0.205194	0.045778	0.00077818	0.315248	0.0912893	0.0867592	0.00562288	0.332023	0.117233	0.0668545	1.75796e-08	0.645772	0.108451	0.184796	0.727723	-0.0502385	0.142806	-0.0323053	0.0361877	0.509322	0.22758	0.154125	0.195475	0.324194	0.242449	0.0345797	2.25603e-05	0.36571	0.0812828	0.190068
218133_s_at	NIF3L1	2.50646e-11	0.206577	0.0302273	0.0866116	0.127437	0.189854	0.121829	0.035334	5.14967e-05	0.208875	0.0496315	0.12688	0.00240787	0.20504	0.0657916	0.0816453	1.75298e-05	0.257858	0.0581225	0.109456	0.0357484	-0.229438	0.103806	0.121851	0.97243	0.00521896	0.149218	-0.047558	0.807968	0.054759	0.222476	-0.0446055	0.0128648	0.243388	0.0956769	0.0625484
218264_at	BCCIP	0.0088104	0.103341	0.0392921	0.0121276	0.656515	0.0676289	0.150872	-0.0209175	0.488188	0.058728	0.0844459	-0.00451023	0.0160033	0.188674	0.0769536	0.0486477	0.117418	0.125308	0.0795757	0.00964094	0.615271	0.0669391	0.131655	-0.0272019	0.134665	0.193719	0.124503	0.0606702	0.958043	-0.00969215	0.182042	-0.0474777	0.4712	0.0562054	0.0776402	-0.00583802
218323_at	RHOT1	1.43095e-13	0.46627	0.0612491	0.105673	0.231226	0.320837	0.263697	0.0121663	3.78275e-09	0.78696	0.123194	0.257136	0.0245225	0.285486	0.124968	0.0412729	1.86814e-05	0.580411	0.131287	0.108738	0.563392	-0.0886414	0.151519	-0.0240562	0.0118821	0.485671	0.176326	0.23041	0.406822	0.239125	0.282489	-0.0130524	0.0306195	0.207058	0.0940962	0.0447586
218487_at	ALAD	2.79567e-30	0.389717	0.0317744	0.236657	0.0878238	0.22744	0.12981	0.0503983	8.93063e-08	0.358788	0.0627847	0.215855	1.26012e-08	0.4305	0.0692165	0.277731	1.78767e-18	0.515177	0.0513377	0.396112	0.338348	0.10618	0.108933	-0.00178561	0.049716	0.304812	0.146372	0.13169	0.797563	-0.0462488	0.17803	-0.0442632	0.0953324	0.139989	0.0829506	0.0220404
218491_s_at	THYN1	4.60351e-09	0.321693	0.053882	0.067057	0.635583	-0.0820692	0.171792	-0.0201888	0.00010037	0.367034	0.0910366	0.117115	0.00038888	0.496339	0.135031	0.113211	6.44442e-09	0.652362	0.105983	0.195292	0.391367	-0.223431	0.256486	-0.00868707	0.127248	0.242524	0.152731	0.064685	0.305166	0.393904	0.37476	0.00473994	0.243492	0.127336	0.108383	0.00461645
218501_at	ARHGEF3	4.27543e-19	0.248835	0.0267049	0.151146	0.0449386	0.226195	0.10908	0.0780159	0.017497	0.134326	0.0557088	0.0401784	6.68574e-09	0.362354	0.05699	0.286893	1.4277e-08	0.327132	0.054554	0.186982	0.180664	0.193524	0.140821	0.0307585	0.927915	0.00879334	0.096038	-0.047201	0.0239892	0.239788	0.0985499	0.182773	0.420939	0.0824207	0.101892	-0.00423337
218563_at	NDUFA3	6.6958e-11	0.439936	0.0658769	0.0829491	0.0125478	0.76375	0.291434	0.130781	8.33709e-06	0.60279	0.129115	0.153142	0.000418966	0.629549	0.172291	0.11193	5.99575e-07	0.641854	0.123109	0.146944	0.833551	0.039936	0.188207	-0.0353105	0.613646	0.145071	0.283062	-0.0346776	0.880912	-0.0224614	0.148116	-0.0464731	0.102683	0.189602	0.114865	0.0205988
218567_x_at	DPP3	0.00376129	0.102413	0.0351726	0.0152779	0.379967	0.133965	0.150811	-0.00543758	0.0116665	0.176945	0.0690271	0.0462058	0.00450761	0.21575	0.0741892	0.0707117	0.146461	0.10739	0.073572	0.00738327	0.678132	-0.0454204	0.108259	-0.0303199	0.0854024	0.214641	0.118901	0.0931106	0.581138	-0.129295	0.230719	-0.0321832	0.43476	0.0729938	0.092989	-0.00470272
218648_at	CRTC3	1.15024e-08	0.512325	0.0882099	0.0635926	0.0604227	1.02615	0.53023	0.065764	0.0455377	0.443474	0.219345	0.0261477	0.00441484	0.644209	0.220985	0.0710745	0.0052224	0.403774	0.142463	0.044223	0.808199	-0.0532253	0.217119	-0.034734	0.0461924	0.860723	0.406219	0.136902	0.0718363	-0.986802	0.520527	0.105471	0.0102012	0.382259	0.145316	0.0673312
218671_s_at	ATPIF1	9.43013e-14	0.641553	0.083613	0.107198	0.64649	-0.184708	0.399527	-0.0205754	1.62174e-07	0.809391	0.144968	0.207839	0.00258581	0.790843	0.255664	0.0804032	3.22424e-08	0.806535	0.138313	0.178394	0.0786233	0.355007	0.194207	0.0771718	0.926655	0.0332561	0.356956	-0.0471862	0.806216	-0.0761378	0.306477	-0.0445492	0.118724	0.305354	0.193647	0.0178053
218773_s_at	MSRB2	1.11229e-12	0.393506	0.053822	0.0981459	0.367318	0.273934	0.30024	-0.00431476	0.000355397	0.411963	0.11189	0.0984356	0.0170305	0.323782	0.133359	0.0475697	5.66943e-09	0.672752	0.108847	0.196623	0.430207	-0.142133	0.177476	-0.0129745	0.14677	0.235991	0.156623	0.0545888	0.639517	0.08155	0.171595	-0.0364716	0.331777	0.113994	0.11675	-0.000569328
218838_s_at	TTC31	2.55931e-11	0.38775	0.0567646	0.086534	0.863999	0.0290042	0.168189	-0.0255132	0.0031	0.327358	0.10832	0.0660527	0.00221471	0.447526	0.142362	0.0831017	1.34375e-06	0.595311	0.118231	0.13809	0.764892	-0.0514257	0.170229	-0.0335435	0.0461703	0.662967	0.312853	0.136936	0.966769	0.0155803	0.369552	-0.0475304	0.216719	0.165232	0.132715	0.00666316
218992_at	C9orf46	2.41158e-11	0.204967	0.0299651	0.0867552	0.161589	0.157603	0.110401	0.0259228	0.0141119	0.158417	0.0635507	0.0433718	2.30442e-06	0.333184	0.0663154	0.198318	8.82987e-07	0.278139	0.0542333	0.142706	0.894227	-0.0110925	0.0826457	-0.0363456	0.585394	0.0631746	0.114022	-0.0325257	0.8873	-0.019014	0.132546	-0.0465935	0.142271	0.135787	0.0916362	0.0143729
219061_s_at	LAGE3	6.41583e-09	0.288331	0.0487712	0.0658021	0.309247	0.226091	0.21938	0.00159035	0.126892	0.147396	0.0958544	0.0117264	0.0548766	0.256572	0.132028	0.0275509	2.54816e-06	0.422333	0.0863567	0.13102	0.309561	-0.199927	0.193048	0.00258383	0.101553	0.215772	0.126006	0.0807401	0.370695	-0.294406	0.321835	-0.00747308	0.273673	0.1492	0.135375	0.00261108
219161_s_at	CKLF	6.54016e-08	0.242328	0.0441452	0.0569965	0.0730489	0.372899	0.202266	0.0579459	0.547963	-0.0881297	0.146246	-0.00556873	0.00167399	0.589981	0.182482	0.0879726	0.000245613	0.311782	0.0830002	0.0794045	0.556788	0.0846202	0.142215	-0.0236147	0.708596	0.0705503	0.186218	-0.0405072	0.526928	-0.168707	0.26221	-0.0273669	0.0365563	0.240948	0.113339	0.0411542
219191_s_at	BIN2	8.09451e-36	0.260348	0.0191613	0.275853	0.000422954	0.309267	0.0800568	0.263087	3.65497e-06	0.208468	0.0428236	0.164839	3.8558e-12	0.29571	0.0373096	0.386807	1.72289e-15	0.318625	0.0358409	0.339221	0.108797	0.0857827	0.051724	0.05884	0.00372196	0.2314	0.0709285	0.304756	0.0232007	0.182	0.0743231	0.185079	0.00191244	0.223185	0.0695612	0.101806
219242_at	CEP63	1.10672e-12	0.20725	0.0283438	0.0981643	0.253843	0.138867	0.119856	0.00870273	8.13266e-05	0.217261	0.0531461	0.120201	2.58612e-07	0.319762	0.0577133	0.232561	0.000251395	0.214147	0.0571057	0.0791375	0.187992	0.0848829	0.0628419	0.0286039	0.0438098	0.206826	0.0964251	0.14065	0.996204	-0.00059339	0.123242	-0.0476179	0.00725473	0.194656	0.0706662	0.074364
219282_s_at	TRPV2	9.04329e-05	0.285371	0.0722752	0.0293801	0.0898959	0.625702	0.359532	0.0494465	0.613531	0.069592	0.137416	-0.00650752	0.0209296	0.400531	0.170617	0.0440045	0.000420794	0.485093	0.134496	0.0732193	0.361643	-0.199786	0.215292	-0.0049841	0.598787	-0.138451	0.259155	-0.0335717	0.0845495	0.524158	0.289508	0.0938279	0.248284	0.149672	0.128705	0.00427847
219329_s_at	C2orf28	4.54479e-07	0.437641	0.0855641	0.0496114	0.586947	-0.224947	0.410543	-0.0182708	0.164023	0.216618	0.154651	0.00829522	0.0122594	0.571731	0.223999	0.0532741	0.00128161	0.512452	0.156153	0.0603929	0.192951	0.276713	0.20724	0.0271979	0.0239381	0.685334	0.281548	0.18292	0.493418	0.314569	0.451288	-0.0239285	0.0187195	0.341179	0.142196	0.0548306
219452_at	DPEP2	1.03929e-15	0.187253	0.0225534	0.123531	0.00965321	0.423044	0.155214	0.141511	0.000376656	0.162261	0.0442702	0.0975723	0.0034349	0.163889	0.0546364	0.0754529	5.71682e-06	0.203992	0.0433667	0.12203	0.646266	-0.0257111	0.0553948	-0.0288282	0.0299657	0.14681	0.0630537	0.167334	0.0157911	0.213128	0.0811625	0.211345	0.00641526	0.115565	0.0412962	0.0769015
219505_at	CECR1	2.07528e-24	0.299899	0.0278247	0.192858	0.00238155	0.370974	0.113946	0.197524	0.000212909	0.262826	0.068691	0.106031	1.80335e-05	0.383995	0.0851064	0.164946	1.45827e-10	0.318743	0.0463011	0.233837	0.475936	-0.0569251	0.0787416	-0.0173444	0.553016	0.0644907	0.106963	-0.029793	0.000280498	0.360722	0.0829	0.449087	0.0691263	0.15194	0.0824836	0.0283575
219594_at	NINJ2	4.29322e-27	0.269545	0.0234973	0.213178	1.8159e-06	0.387682	0.0688258	0.440687	8.43456e-09	0.280628	0.0451143	0.246856	1.92189e-10	0.365024	0.0512948	0.336225	1.52219e-07	0.261214	0.0474194	0.161817	0.217477	0.0578892	0.0458437	0.0207919	0.0576821	0.177641	0.0884673	0.121124	0.0104549	0.294371	0.1047	0.238883	0.0139768	0.118007	0.0469701	0.0608405
220486_x_at	TMEM164	4.19619e-08	0.405762	0.0728199	0.0586832	0.704711	0.151036	0.395553	-0.0223931	0.36802	-0.173449	0.191916	-0.00159549	0.106486	0.327434	0.200962	0.0166046	3.72484e-07	0.691837	0.130112	0.152132	0.505291	-0.183108	0.271191	-0.0198174	0.643089	0.125541	0.26702	-0.0367066	0.0405245	0.676729	0.309988	0.146156	0.0485654	0.372749	0.186132	0.0354124
220761_s_at	TAOK3	2.73624e-09	0.352875	0.0582213	0.0690215	0.0967641	0.371875	0.218384	0.0464476	0.0589897	0.198485	0.104062	0.0224251	0.000224939	0.517513	0.135017	0.122583	5.49102e-06	0.586971	0.124535	0.12248	0.544269	-0.091693	0.149305	-0.0227504	0.64461	0.0934049	0.199586	-0.0368058	0.00424281	0.734809	0.229189	0.296658	0.0843687	0.212199	0.121441	0.0244273
220990_s_at	MIR21 /// TMEM49	1.60025e-12	0.49275	0.0679019	0.0968052	0.114688	0.536034	0.332008	0.039567	0.0079406	0.445318	0.164797	0.0519527	0.000710371	0.572901	0.163802	0.102832	1.25077e-08	0.744499	0.123608	0.188369	0.367451	0.158395	0.172802	-0.00573944	0.108793	-0.542759	0.324065	0.0758288	0.0815414	0.872802	0.47704	0.0964169	3.50149e-06	0.461794	0.0926937	0.225097
221059_s_at	COTL1	3.40761e-19	0.353046	0.0377736	0.151938	7.11029e-06	0.860906	0.165578	0.400312	0.00103639	0.273176	0.0811313	0.0824757	8.37901e-10	0.509755	0.0749084	0.316162	4.97002e-09	0.416074	0.0670357	0.19799	0.104121	0.193705	0.11517	0.0613094	0.277856	0.165876	0.148897	0.0108384	0.0559125	0.354708	0.175278	0.123342	0.000208075	0.200842	0.0516963	0.146664
221081_s_at	DENND2D	3.14574e-14	0.22234	0.0283971	0.1112	0.162367	0.180006	0.126335	0.0257343	0.000462715	0.184857	0.0512636	0.0945114	9.18553e-06	0.288819	0.06167	0.176009	1.37804e-07	0.282761	0.0511358	0.162888	0.913274	-0.00779584	0.0709133	-0.036573	0.136688	0.157675	0.101892	0.0596148	0.630012	-0.0886419	0.181326	-0.0358314	0.475594	-0.037993	0.0530079	-0.00596562
221522_at	ANKRD27	5.58307e-09	0.438447	0.073857	0.0663278	0.996142	-0.00167833	0.344832	-0.0263151	0.00112722	0.522828	0.156464	0.0812186	0.00138148	0.589768	0.179067	0.09131	2.83611e-07	0.721734	0.134252	0.155092	0.43551	0.135396	0.171047	-0.0135165	0.501591	0.190905	0.279191	-0.0248024	0.269653	0.377042	0.332545	0.0128118	9.32387e-06	0.427755	0.0904114	0.206843
221711_s_at	C19orf62	4.37337e-06	0.279444	0.0601462	0.0409602	0.659528	0.0947151	0.2133	-0.0210179	0.0331752	0.195763	0.0907941	0.0307536	0.0264163	0.324602	0.143982	0.0399931	0.00105918	0.435528	0.130437	0.0625899	0.8464	-0.0421825	0.215675	-0.0355699	0.0044809	1.06928	0.335978	0.29326	0.8714	0.0471033	0.287442	-0.0462811	0.0110699	0.324301	0.124721	0.0656458
221777_at	C12orf52	6.25325e-08	0.239273	0.043522	0.0571671	0.0327463	0.419294	0.189202	0.0911457	0.013965	0.230426	0.0922926	0.0435275	2.91487e-06	0.506349	0.101939	0.194562	0.00641356	0.226347	0.0818793	0.0418673	0.832911	-0.014588	0.0684815	-0.035297	0.667689	0.0585021	0.134353	-0.038245	0.752666	0.05228	0.163742	-0.0425581	0.129623	0.121797	0.0795449	0.0161317
221804_s_at	FAM45A /// FAM45B	1.76195e-08	0.433434	0.0756274	0.0619765	0.565179	0.262373	0.452182	-0.0173026	0.026627	0.395203	0.175954	0.0339771	0.0148364	0.627622	0.253007	0.0499606	2.11041e-05	0.573656	0.130641	0.107362	0.0545859	-0.272072	0.135399	0.0978724	0.773024	0.103088	0.352838	-0.0433778	0.0735294	0.396429	0.210454	0.103807	0.815386	0.0281775	0.120291	-0.0116604
221896_s_at	HIGD1A	1.0146e-06	0.294488	0.0594592	0.0465452	0.00698445	0.79801	0.279782	0.154661	0.085633	0.191351	0.110357	0.0171489	0.095166	0.238478	0.141514	0.0184283	1.23537e-05	0.470312	0.104025	0.113396	0.414186	0.116568	0.140556	-0.0112757	0.422321	0.311233	0.380296	-0.0152391	0.603089	0.148575	0.281435	-0.0338978	0.950842	-0.00599139	0.096885	-0.0122979
221979_at	LOC100129250	2.46846e-10	0.239568	0.0370476	0.0780688	0.0905457	0.273256	0.157344	0.0491527	0.00204408	0.219021	0.0693905	0.0723004	4.85081e-05	0.414602	0.0974718	0.148513	0.00230468	0.214783	0.069271	0.0536307	0.61884	0.0388822	0.0772556	-0.0273984	0.0113707	0.255778	0.0922027	0.23333	0.657124	0.091128	0.202382	-0.0376013	1.80218e-05	0.242326	0.0531561	0.194359
221983_at	FAM134A	1.43952e-15	0.667869	0.0808722	0.12236	0.329262	0.313124	0.316834	-0.000597384	0.00634999	0.522644	0.187962	0.0552992	6.63187e-05	0.844418	0.202501	0.14327	1.55531e-08	0.839252	0.140361	0.186083	0.00944088	0.484801	0.173464	0.195657	0.387738	0.185689	0.210521	-0.0101936	0.0760016	0.726547	0.389261	0.101445	0.0014649	0.42577	0.129246	0.107261
222148_s_at	RHOT1	0.000280477	0.309358	0.0845316	0.0250676	0.409161	-0.334128	0.400347	-0.00784169	0.0289464	0.288813	0.130555	0.0327504	0.567524	-0.139433	0.243058	-0.00689323	0.00015392	0.653129	0.168207	0.0847609	0.211221	-0.48176	0.376194	0.0223455	0.618323	0.148908	0.294449	-0.0350141	0.653248	-0.131904	0.289422	-0.0373587	0.0691899	0.444956	0.24161	0.0283393
222230_s_at	ACTR10	5.68413e-17	0.646724	0.0744148	0.133919	0.00256125	0.966995	0.299457	0.194672	0.00111167	0.456592	0.136469	0.0814265	0.000212561	0.778046	0.202144	0.123549	1.45712e-10	0.919766	0.133604	0.233845	0.364821	-0.173986	0.188756	-0.00539939	0.331619	0.253351	0.254924	-0.000559363	0.381082	-0.419611	0.46899	-0.00915072	0.00146051	0.594145	0.180305	0.107323
36936_at	TSTA3	1.21373e-17	0.623339	0.0701002	0.139393	1.10314e-05	1.14496	0.226311	0.386755	0.00198037	0.454677	0.143595	0.0727752	0.000659115	0.53256	0.151296	0.104125	5.16655e-10	0.794701	0.119586	0.221158	0.191245	-0.269907	0.201344	0.027677	0.025642	0.691093	0.287722	0.178165	0.467288	0.280167	0.378428	-0.0209711	0.420091	-0.110839	0.136772	-0.00420381
40829_at	WDTC1	5.30977e-14	0.650655	0.0838991	0.109293	0.000717229	1.04977	0.285141	0.243512	0.0439804	0.369721	0.181515	0.0266512	0.00729199	0.562737	0.2053	0.0623207	5.79745e-14	1.07242	0.129389	0.308137	0.258644	-0.222982	0.193238	0.0117021	0.584316	-0.248113	0.44652	-0.0324394	0.596989	0.274437	0.511164	-0.0334341	0.105736	0.308258	0.18843	0.0200325
43544_at	MED16	5.83014e-21	0.597586	0.0606921	0.166014	0.00424345	0.681833	0.224126	0.174689	0.000180789	0.49031	0.126646	0.108448	0.00292065	0.565551	0.185222	0.0782808	1.5616e-10	0.691679	0.100662	0.233156	0.840527	0.0402547	0.198136	-0.0354541	0.608697	0.197664	0.38033	-0.0343156	0.0557696	0.867862	0.428579	0.123525	0.000264296	0.483168	0.126627	0.141894

## Sheet: Table S6
Supplementary Table 6: candidates of PIP4K2A-related genes in different types of leukemia and non-leukemic healthy bone marrow (GSE13204)
Probe ID	Gene	B-ALL				AML				T-ALL				C-LL				CML				healthy bone marrow
		p-value	coefficient	SE	adjusted r2	p-value	coefficient	SE	adjusted r2	p-value	coefficient	SE	adjusted r2	p-value	coefficient	SE	adjusted r2	p-value	coefficient	SE	adjusted r2	p-value	coefficient	SE	adjusted r2
200046_at	DAD1	3.51034e-19	0.380792	0.0410454	0.128879	1.07727e-07	0.299982	0.0556973	0.049223	4.67359e-15	0.706716	0.0821391	0.296825	3.24199e-22	0.423828	0.0414203	0.188308	1.09851e-06	0.542265	0.102085	0.266262	0.0159856	0.319454	0.129467	0.065162
200077_s_at	OAZ1	1.97147e-25	3.52143	0.321887	0.171091	5.26373e-20	2.17346	0.22805	0.142403	1.45251e-10	2.49716	0.365947	0.208472	1.11358e-46	2.80981	0.173618	0.368571	0.779813	-0.117837	0.419972	-0.0124364	0.601123	0.260887	0.496828	-0.0100208
200096_s_at	ATP6V0E1	2.58873e-29	0.455568	0.0383034	0.196321	1.79017e-19	0.393852	0.0419825	0.138548	4.82673e-10	0.383667	0.0581074	0.197573	1.40693e-18	0.477857	0.0519515	0.157567	0.00359816	0.43121	0.143382	0.0968708	0.286056	0.115819	0.10776	0.00212123
200615_s_at	AP2B1	8.45072e-38	0.545191	0.0393911	0.248914	4.49107e-68	0.520384	0.0257442	0.429681	1.08631e-19	0.643862	0.0624926	0.378038	2.44995e-29	0.326701	0.0270027	0.245419	0.00172748	0.312389	0.0960626	0.113214	2.84861e-05	0.321877	0.0720039	0.206378
200629_at	WARS	2.51049e-20	0.369462	0.0384987	0.136763	4.49107e-68	-0.0631077	0.0390477	0.00297081	0.00280281	0.278565	0.0918659	0.0452266	0.0139714	0.0964436	0.0390818	0.0112582	0.41028	-0.126222	0.152425	-0.00420776	0.0264999	-0.301806	0.133227	0.0535686
200738_s_at	PGK1	7.67553e-24	1.41768	0.134583	0.160538	7.3312e-07	0.913175	0.182216	0.0426731	2.64907e-05	1.22455	0.283564	0.0925717	6.66267e-10	0.721019	0.114233	0.079943	0.0325797	1.37458	0.631073	0.0475516	0.593033	0.142645	0.265712	-0.00984674
200742_s_at	TPP1	8.87316e-50	0.598345	0.0365202	0.317453	1.63186e-13	0.26341	0.0347997	0.0942496	1.05769e-16	0.519874	0.0563978	0.326772	8.75873e-30	0.509211	0.0417019	0.248869	0.000110432	0.400939	0.0981452	0.172993	0.379627	0.0963315	0.108969	-0.0030022
200743_s_at	TPP1	6.20109e-34	0.757035	0.0583535	0.225386	0.266543	0.0882643	0.0793595	0.000437901	1.15925e-13	0.735224	0.0911013	0.270447	2.69627e-18	0.504354	0.055334	0.155134	0.269017	-0.281479	0.252745	0.00319384	0.545785	-0.161085	0.265395	-0.00872752
200882_s_at	PSMD4	7.61843e-19	0.678565	0.0739015	0.126551	2.62451e-20	0.803675	0.0835878	0.144587	3.3321e-07	0.750363	0.141277	0.135906	5.9361e-20	0.672365	0.0700577	0.169312	0.232798	0.307707	0.255775	0.00592854	0.573262	0.138482	0.244737	-0.00940022
200895_s_at	FKBP4	5.42501e-17	0.247424	0.0286247	0.113631	2.16862e-11	0.214477	0.0313619	0.0780016	9.93283e-11	0.357107	0.0518073	0.211893	5.94943e-23	0.395774	0.0379316	0.1944	0.000839003	0.354761	0.101885	0.129163	0.045945	0.185923	0.0915412	0.0410519
200901_s_at	M6PR	2.31436e-19	0.598855	0.0641977	0.130128	0.0424539	0.101742	0.0500238	0.00576434	2.8614e-07	0.529783	0.0991448	0.137387	7.33246e-28	0.477683	0.0407395	0.233911	0.16156	0.158043	0.111771	0.0131495	0.896078	0.0140809	0.107422	-0.013647
200975_at	PPT1	1.45174e-18	0.487653	0.0535756	0.124609	1.4067e-07	0.330852	0.0620135	0.0483126	5.73257e-14	0.783356	0.0956644	0.276311	5.33863e-26	0.522577	0.0464716	0.219149	6.31875e-07	0.877038	0.16091	0.276814	0.033782	0.25332	0.117061	0.048028
201002_s_at	TMEM189-UBE2V1 /// UBE2V1	4.06499e-24	0.917095	0.0864769	0.162379	5.18578e-55	1.02806	0.058498	0.362672	1.58072e-05	0.678247	0.152638	0.097759	2.78519e-35	1.0403	0.0767651	0.290081	1.71048e-12	1.01943	0.120432	0.485072	4.37923e-07	0.814382	0.146567	0.290391
201046_s_at	RAD23A	3.86839e-12	0.65068	0.0917304	0.0789923	8.0008e-21	0.52859	0.0541743	0.148304	0.00694434	0.460761	0.168629	0.0360288	0.00532347	0.284886	0.101726	0.0150779	7.9435e-07	0.641127	0.118875	0.272464	0.000689073	0.361829	0.101999	0.136952
201047_x_at	RAB6A	3.84011e-29	0.756889	0.0638586	0.195223	1.2397e-35	0.749669	0.05587	0.248658	3.16154e-07	0.685104	0.12872	0.136417	5.04972e-48	0.861926	0.052284	0.377238	5.16727e-08	0.70798	0.116763	0.322887	1.02886e-09	0.998841	0.142348	0.397873
201145_at	HAX1	1.1549e-20	0.577796	0.0596322	0.139071	7.01879e-31	0.71478	0.058051	0.217766	6.84041e-09	0.65973	0.108169	0.173035	4.73422e-16	0.531291	0.0630053	0.135575	0.00158706	0.540765	0.164895	0.115094	0.0358887	0.277221	0.129647	0.0466515
201172_x_at	ATP6V0E1	1.74592e-24	0.486011	0.0454246	0.164821	5.82834e-08	0.255473	0.0464386	0.0513174	6.52465e-11	0.487679	0.0699778	0.21566	3.74256e-18	0.492005	0.0542305	0.153905	0.249703	0.193913	0.167139	0.00459256	0.770297	-0.0335696	0.114537	-0.0126807
201227_s_at	NDUFB8	8.5482e-12	0.727321	0.104301	0.0764929	0.0771196	0.203827	0.11509	0.00393373	0.516944	0.149308	0.229915	-0.00335384	0.0188968	0.19017	0.080712	0.0100797	0.911051	0.0252534	0.225284	-0.0133414	0.572927	-0.134944	0.238276	-0.0093924
201290_at	SEC11A	1.39524e-18	1.03235	0.113357	0.124728	0.00381613	-0.316524	0.108937	0.01357	0.000611735	0.768164	0.220049	0.0607333	0.0146967	0.281378	0.114881	0.01106	0.884076	0.0507702	0.347009	-0.0132204	0.959339	-0.0141187	0.275964	-0.013852
201318_s_at	MYL12A /// MYL12B	2.19913e-26	1.10477	0.0988287	0.177352	5.16084e-17	1.10753	0.12778	0.120504	8.08263e-10	1.42476	0.218974	0.192853	0.00244595	0.257081	0.0843627	0.0182	0.0116741	0.860947	0.33292	0.0704896	0.309075	0.327842	0.320033	0.000676254
201384_s_at	NBR1	1.86434e-64	0.766271	0.0396566	0.393054	5.78463e-51	0.626814	0.0374492	0.340365	4.21843e-11	0.627965	0.0891043	0.219552	3.89483e-26	0.463225	0.0410633	0.220243	0.0441686	0.223595	0.109209	0.0408209	2.99873e-05	0.46503	0.104355	0.205294
201413_at	HSD17B4	5.02583e-30	0.459981	0.0381298	0.200867	6.01387e-17	0.286122	0.0330868	0.120012	4.24434e-17	0.570415	0.0609162	0.333804	1.42768e-14	0.252888	0.0317656	0.12246	0.000484004	0.328079	0.0898546	0.141202	0.0117343	0.232141	0.0897706	0.0722744
201423_s_at	CUL4A	2.57155e-17	0.518379	0.0593132	0.115905	7.50738e-71	0.83166	0.0400472	0.442997	2.95655e-07	0.432286	0.0810037	0.137069	4.20965e-29	0.621241	0.0515992	0.243598	6.50577e-05	0.507669	0.119891	0.184166	3.10422e-12	0.774681	0.0925379	0.486212
201432_at	CAT	2.32227e-48	0.99313	0.0617172	0.309674	5.06732e-19	0.639123	0.0690708	0.135259	4.78395e-07	0.530597	0.101371	0.132383	6.66907e-52	0.468177	0.0269852	0.401607	1.08401e-05	1.11942	0.237092	0.221119	0.0389838	0.47414	0.225485	0.0447723
201443_s_at	ATP6AP2	2.8599e-20	0.852101	0.0889353	0.136375	0.00335847	0.333204	0.113105	0.0139948	1.18493e-05	0.905472	0.20067	0.100647	2.30728e-06	0.526838	0.110058	0.0467349	0.73227	0.132199	0.384968	-0.011901	0.67748	-0.134995	0.32326	-0.0114391
201463_s_at	TALDO1	1.26673e-52	1.02068	0.0601632	0.332804	5.59323e-29	1.27193	0.107284	0.205065	1.33263e-21	1.19982	0.109243	0.408807	1.56593e-58	0.631853	0.0335941	0.441081	0.00261497	0.940246	0.30182	0.103994	0.713495	0.135459	0.367479	-0.0119791
201470_at	GSTO1	3.57927e-18	0.565182	0.0628712	0.121884	8.83563e-05	0.334029	0.084555	0.0262884	0.00410044	0.332227	0.114193	0.041362	1.10709e-08	0.305599	0.0524816	0.0685695	0.0140999	0.602445	0.239607	0.0662552	0.713442	0.100909	0.273696	-0.0119783
201487_at	CTSC	1.91594e-26	0.234947	0.0209895	0.177744	0.000120757	0.161548	0.0417128	0.0252235	3.20074e-05	0.271808	0.0636266	0.090667	1.13901e-22	0.438252	0.0423146	0.192072	0.00192874	0.360036	0.111953	0.110767	0.150647	0.103649	0.0713488	0.0149828
201500_s_at	PPP1R11	1.52082e-35	0.609243	0.0456771	0.235274	2.68174e-24	0.597483	0.0559282	0.172944	5.48853e-21	0.815962	0.0757961	0.399076	2.93707e-12	0.4029	0.0561142	0.101602	0.00269477	0.437355	0.140846	0.103324	0.323562	0.125841	0.126604	-0.00016451
201528_at	RPA1	2.2672e-22	0.414032	0.0407954	0.150667	6.94977e-62	0.711854	0.0375211	0.398849	3.03127e-05	0.341129	0.0796039	0.0912149	9.9781e-09	0.252332	0.0431955	0.0689917	0.00733164	0.300968	0.109144	0.0809278	2.54401e-06	0.565916	0.110737	0.255986
201529_s_at	RPA1	5.42375e-26	0.389572	0.0351574	0.17478	1.81548e-63	0.532386	0.0275978	0.406888	4.34987e-07	0.360492	0.0686059	0.133311	7.86269e-14	0.27679	0.0358663	0.115825	2.75088e-06	0.383418	0.0754961	0.248442	2.4855e-05	0.430524	0.0955129	0.209251
201570_at	SAMM50	1.44634e-31	0.753096	0.0606034	0.210622	3.25702e-33	0.672681	0.0523012	0.233084	2.37454e-07	0.650135	0.120779	0.139197	1.44586e-32	0.679464	0.0526831	0.270011	5.65703e-06	0.5429	0.110971	0.234181	0.000983491	0.418801	0.121882	0.128949
201576_s_at	GLB1	4.40757e-38	0.550816	0.0396191	0.250607	3.95947e-25	0.329738	0.0302602	0.178735	1.73305e-15	0.4942	0.0563761	0.304789	4.3888e-51	0.509158	0.0296576	0.396547	0.000106113	0.329791	0.0805053	0.17384	0.00166898	0.205675	0.0629638	0.116976
201644_at	TSTA3	9.51337e-12	0.366111	0.0526253	0.0761553	4.84202e-55	0.519751	0.0295642	0.362833	2.75714e-11	0.583294	0.0818817	0.223331	7.94234e-25	0.584916	0.0534806	0.209713	2.97989e-08	0.48323	0.077997	0.332647	2.93866e-05	0.368997	0.082702	0.205722
201714_at	TUBG1	6.5994e-26	0.482721	0.0436477	0.174221	1.17598e-41	0.385504	0.0261214	0.286094	0.00349403	0.249984	0.0844104	0.0429865	0.00146154	0.167957	0.0524511	0.0202824	2.46196e-05	0.32591	0.0723964	0.204377	0.0569388	0.125892	0.065066	0.0362222
201734_at	CLCN3	1.26023e-26	0.43718	0.0388994	0.178934	8.75531e-61	0.490399	0.0261548	0.393197	0.216481	0.11393	0.0918423	0.00310498	2.51844e-14	0.497068	0.0630752	0.120258	0.000432401	0.336396	0.0912797	0.143656	1.96487e-10	0.441455	0.0596131	0.424467
201778_s_at	KIAA0494	5.97294e-22	0.557283	0.0555226	0.147823	1.76157e-05	0.23586	0.054445	0.0317966	0.540547	-0.073826	0.120392	-0.00361983	5.55227e-18	0.452008	0.0501035	0.152425	0.879792	0.0171651	0.113109	-0.0131982	0.196824	0.134515	0.103257	0.00945852
201780_s_at	RNF13	2.09637e-34	0.611772	0.0467697	0.228291	6.99823e-08	0.230747	0.0422059	0.0506939	0.0252541	0.211212	0.0935731	0.0231227	2.18854e-13	0.46034	0.0608252	0.111823	0.445953	0.0750109	0.0978909	-0.00553487	0.853975	-0.0167375	0.0906147	-0.0134087
201832_s_at	USO1	1.10061e-09	0.353897	0.0571099	0.0610713	2.81719e-07	0.228617	0.0439557	0.0459416	1.94413e-08	0.554001	0.0939969	0.163188	3.00887e-15	0.414833	0.0507196	0.128477	0.547045	0.069142	0.114289	-0.00852544	0.00844445	0.177056	0.0653763	0.0798473
201847_at	LIPA	2.98508e-25	0.464091	0.0425988	0.169902	1.04982e-12	0.305561	0.0418691	0.0880912	1.13054e-18	0.729611	0.0734225	0.361027	5.78455e-48	0.579543	0.035183	0.37686	0.0216397	0.221157	0.0942569	0.0566658	1.0822e-05	0.333876	0.0705661	0.226581
201886_at	DCAF11	6.77591e-58	1.20657	0.0669362	0.360347	2.99336e-50	0.700246	0.0422118	0.336351	3.22888e-07	0.59858	0.112558	0.136212	4.08651e-18	0.554272	0.0611704	0.153576	0.000317135	0.509569	0.13487	0.150382	0.000485742	0.34091	0.0932771	0.144775
201954_at	ARPC1B	9.56836e-40	0.64291	0.0450631	0.260492	1.85581e-06	0.235686	0.0488829	0.0394965	8.54726e-14	0.472952	0.0582336	0.27299	1.35962e-43	0.688882	0.0444859	0.348204	0.0243933	0.555817	0.241877	0.0539918	0.968662	-0.00511298	0.129693	-0.013867
201980_s_at	RSU1	5.85188e-31	0.490544	0.0399325	0.206793	2.71421e-38	0.538498	0.0384174	0.265422	7.12498e-22	0.653908	0.059021	0.413061	6.66903e-38	0.529661	0.037375	0.308939	4.87426e-09	0.756168	0.114137	0.363824	0.0860773	0.312067	0.179317	0.0270387
202038_at	UBE4A	2.37849e-13	0.534599	0.0712457	0.0877416	0.442444	0.0531581	0.0691588	-0.000756941	0.599483	-0.0771489	0.146638	-0.00419789	0.00556895	0.194594	0.0698547	0.0148979	0.00735337	-0.362963	0.131677	0.0808614	0.714638	0.062791	0.171057	-0.011995
202090_s_at	UQCR11	1.20103e-27	0.946076	0.0823376	0.185581	1.69216e-19	0.967584	0.103063	0.138726	6.36494e-12	1.48577	0.201246	0.236225	1.88151e-27	1.21463	0.104523	0.23069	0.0173043	0.943764	0.387592	0.0616666	0.0763011	0.58426	0.324873	0.0296983
202098_s_at	PRMT2	4.68998e-17	0.430853	0.0497377	0.114075	2.18741e-10	0.291277	0.0450131	0.0702437	7.99144e-11	0.683938	0.0986582	0.213844	9.02609e-21	0.480645	0.0488966	0.176227	0.020528	0.241436	0.101983	0.0578444	0.544696	0.0535198	0.0879373	-0.00869955
202125_s_at	TRAK2	9.48226e-33	0.422766	0.0332849	0.218035	8.81329e-89	0.418542	0.0172106	0.521833	9.95984e-19	0.557865	0.0560273	0.361959	1.30591e-15	0.259906	0.0313365	0.131687	6.47406e-11	0.376325	0.0493226	0.432742	2.90564e-11	0.362985	0.046233	0.453763
202136_at	ZMYND11	7.37919e-10	0.326779	0.0521708	0.062347	7.47184e-15	0.331203	0.041385	0.104375	1.41567e-14	0.634863	0.075388	0.287825	4.85563e-27	0.497869	0.043237	0.227436	0.141821	0.162409	0.109375	0.0158112	0.000375578	0.339137	0.0908564	0.150499
202151_s_at	UBAC1	1.33856e-29	0.522406	0.0436714	0.198153	8.16236e-49	0.430334	0.0264199	0.328206	2.06597e-05	0.403877	0.0922313	0.0950715	8.78956e-41	0.605284	0.0407838	0.329095	4.64377e-07	0.358267	0.0648201	0.282632	0.00415379	0.224771	0.0759175	0.0961537
202201_at	BLVRB	1.73015e-34	0.301525	0.0230182	0.228804	9.15553e-54	0.327396	0.0189052	0.355881	2.68003e-08	0.219598	0.0376678	0.160142	2.15042e-09	0.193105	0.0315952	0.0752128	1.32543e-09	0.372858	0.0538011	0.385392	0.000795757	0.318142	0.0908298	0.133719
202309_at	MTHFD1	2.91325e-13	0.337851	0.0452013	0.0871076	9.36639e-19	0.338934	0.0369335	0.133312	1.00956e-05	0.321407	0.0706367	0.102249	1.40716e-22	0.514831	0.0498294	0.191313	0.158807	0.146827	0.103148	0.0134982	0.42239	0.0906123	0.112299	-0.0048029
202447_at	DECR1	5.44302e-28	0.539994	0.0466553	0.187807	5.69268e-36	0.585779	0.0434074	0.250809	1.21942e-10	0.601694	0.0877654	0.210048	1.63188e-41	0.585707	0.0390219	0.334119	0.0465649	0.257086	0.12701	0.039658	0.0168988	0.247478	0.101185	0.0638852
202449_s_at	RXRA	2.29924e-27	0.361007	0.0316089	0.18375	7.92092e-14	0.198258	0.0258396	0.0966316	5.3019e-13	0.402551	0.0515253	0.257632	2.21573e-10	0.178702	0.0275124	0.0843715	0.0174081	0.156259	0.0642354	0.0615327	0.00330929	0.307826	0.1013	0.101362
202655_at	MANF	3.24128e-21	0.513606	0.0521982	0.142836	0.00044704	0.161697	0.0457753	0.0207754	3.9468e-10	0.534241	0.0804573	0.199409	0.000737643	-0.218834	0.0643858	0.0230613	2.4872e-06	0.584847	0.114576	0.250416	0.098378	0.252064	0.150534	0.0241142
202788_at	MAPKAPK3	5.11609e-20	0.365625	0.0384412	0.134642	0.120044	0.100169	0.0643327	0.00262601	2.89113e-05	0.400364	0.0931736	0.0916916	6.18454e-16	0.353605	0.042115	0.134553	0.00131322	0.441703	0.132231	0.119287	0.681602	-0.0622783	0.15118	-0.0115048
202803_s_at	ITGB2	1.47555e-17	0.244905	0.0277967	0.117593	0.000190988	0.111991	0.029812	0.0236628	1.43247e-08	0.440055	0.0739058	0.166078	5.11209e-20	0.256997	0.0267263	0.169863	0.0136067	0.48746	0.192829	0.0670536	0.852573	0.0294445	0.157875	-0.0133993
202836_s_at	TXNL4A	5.75086e-19	0.848345	0.0920444	0.127396	8.08414e-18	0.794373	0.089199	0.126447	1.57025e-09	0.914276	0.143271	0.186736	8.06784e-12	0.733052	0.104355	0.0975985	0.000278755	0.617857	0.161891	0.15317	0.0218839	0.427535	0.182456	0.0579512
202845_s_at	RALBP1	6.47347e-24	0.498655	0.0472525	0.161031	5.11794e-54	0.693139	0.0399047	0.357262	4.5642e-16	0.619073	0.0689186	0.315362	1.40718e-56	0.470345	0.0255897	0.429725	0.000204802	0.42562	0.108936	0.159807	3.4233e-06	0.571975	0.113629	0.250037
202942_at	ETFB	3.01089e-12	0.352322	0.049407	0.0797812	0.0214888	0.140273	0.0608296	0.00791761	0.0127569	0.267754	0.106386	0.0299122	3.58429e-06	0.225571	0.0480637	0.0449245	0.87441	0.0258891	0.163228	-0.0131691	0.564708	-0.097483	0.1685	-0.00919747
203031_s_at	UROS	1.1829e-27	0.544418	0.0473744	0.185624	1.05551e-46	0.521136	0.0328946	0.316046	9.35939e-14	0.715137	0.088219	0.272233	3.79959e-21	0.487393	0.0490558	0.179386	3.12355e-06	0.290691	0.0576079	0.245946	0.0150855	0.197277	0.0792292	0.0664946
203040_s_at	HMBS	1.33373e-24	0.343098	0.031978	0.165597	6.60898e-48	0.320877	0.0199339	0.323002	2.74384e-07	0.372894	0.0696687	0.137794	1.3774e-15	0.339072	0.0409175	0.131482	5.59722e-07	0.236219	0.0431003	0.27911	0.0236052	0.153776	0.0664942	0.0562161
203041_s_at	LAMP2	2.66063e-28	0.460416	0.0395218	0.189816	0.000915083	0.129923	0.0389702	0.0183536	3.14931e-08	0.449571	0.077545	0.158608	3.74691e-09	0.273245	0.0454259	0.0729652	4.83501e-08	0.49034	0.0806564	0.324073	0.316464	0.0893049	0.0885287	0.000241209
203089_s_at	HTRA2	1.94672e-12	0.463876	0.064462	0.0811527	1.42821e-28	0.47487	0.040392	0.202319	0.00114826	0.349528	0.105694	0.0543141	0.967511	0.0028991	0.0711389	-0.00223842	0.00335341	0.367229	0.121141	0.0984448	0.000133037	0.326817	0.0809338	0.173329
203173_s_at	C16orf62	5.8472e-19	0.552677	0.0599781	0.127346	2.21717e-14	0.456853	0.0581821	0.100815	2.26287e-07	0.505034	0.0936466	0.139664	8.60093e-20	0.531082	0.0556043	0.167944	0.00189881	0.438008	0.135982	0.111115	0.0576442	0.296747	0.153817	0.0359462
203254_s_at	TLN1	1.76362e-21	0.524039	0.0528749	0.144633	6.96113e-06	0.17064	0.037591	0.0349728	4.86453e-07	0.42417	0.0810938	0.13222	1.66299e-10	0.315937	0.0482901	0.0855232	0.000282478	0.293631	0.0770167	0.152884	0.459761	0.0687795	0.0925414	-0.00616948
203317_at	PSD4	1.90925e-16	0.465879	0.0549375	0.109788	0.000498121	0.19425	0.0554519	0.0204089	8.29466e-08	0.604471	0.107918	0.149348	4.50628e-10	0.287019	0.045005	0.0815178	0.24614	-0.121705	0.104107	0.00486489	0.334906	-0.0969647	0.0998829	-0.000789361
203474_at	IQGAP2	2.38342e-16	0.326713	0.0386592	0.109109	6.43101e-17	0.304683	0.0352688	0.119796	1.27369e-14	0.381269	0.0451807	0.288688	9.22446e-17	0.211349	0.0244267	0.141809	9.98598e-06	0.566226	0.119378	0.222778	0.00159571	0.287334	0.0875707	0.117996
203522_at	CCS	4.42126e-17	0.497035	0.0573274	0.114255	5.65003e-27	0.455188	0.0400605	0.19146	2.67873e-09	0.48732	0.0776008	0.181786	1.256e-21	0.471422	0.046816	0.18341	0.000331641	0.366371	0.0973121	0.149414	4.2456e-06	0.443831	0.0891628	0.245697
203537_at	PRPSAP2	1.25935e-18	0.479095	0.0525335	0.125037	6.76404e-12	0.451174	0.0642854	0.0818939	0.0108959	0.317207	0.123235	0.0314929	2.78906e-13	0.430999	0.0572177	0.110873	0.251986	0.206452	0.178815	0.00442044	0.00681625	0.45637	0.163807	0.0847759
203573_s_at	RABGGTA	2.79838e-15	0.581484	0.0715855	0.101537	5.00026e-09	0.365922	0.061564	0.0596675	0.00549058	0.388367	0.138095	0.0384035	0.0226345	0.196391	0.0858544	0.00938014	0.0206646	0.33026	0.139658	0.0576961	0.0375567	0.441338	0.208295	0.0456191
203583_at	UNC50	2.06653e-15	0.387938	0.047519	0.102472	8.31763e-05	0.206769	0.0521446	0.0264944	0.0606401	0.174053	0.0921642	0.0146183	9.36759e-15	0.492427	0.0613965	0.124092	0.23242	-0.112294	0.0932664	0.00595974	0.906041	-0.0126063	0.106428	-0.0136914
203635_at	DSCR3	6.31671e-19	0.439571	0.0477528	0.127114	1.89842e-06	0.234876	0.0487628	0.0394188	0.0537648	0.199316	0.102632	0.0157679	0.183859	0.0853988	0.0641599	0.00172329	0.000566078	0.380416	0.105568	0.137785	0.158892	0.12936	0.0908708	0.0138671
203738_at	C5orf22	8.45751e-22	0.385397	0.0385526	0.146799	2.81252e-19	0.439559	0.0471334	0.137122	0.0690159	0.148882	0.0813666	0.0133908	0.226889	0.0569947	0.0470999	0.00103762	0.570888	0.0782746	0.137497	-0.00909419	0.00119185	0.45996	0.13628	0.124609
203741_s_at	ADCY7	1.93173e-24	0.352353	0.032967	0.164529	1.12774e-13	0.215256	0.0282403	0.095468	6.21052e-19	0.625369	0.0623436	0.36542	1.69019e-33	0.637131	0.0485489	0.276963	0.0619241	-0.199054	0.105011	0.0334196	0.619601	0.0461505	0.0925655	-0.0104006
203761_at	SLA	4.99469e-17	0.259489	0.0299835	0.113883	0.000398161	0.0921717	0.0258646	0.0211678	0.0184097	0.146143	0.061406	0.0262525	3.32396e-12	0.287367	0.0401289	0.101113	0.000759949	-0.315731	0.0898811	0.131336	0.00930274	-0.247637	0.0926563	0.0776193
203814_s_at	NQO2	4.60041e-32	0.394446	0.0314486	0.213746	1.61621e-10	0.22139	0.0339553	0.0712622	6.64906e-08	0.385545	0.0682815	0.15147	4.85411e-13	0.295679	0.0396844	0.108698	0.00137346	0.258129	0.0776088	0.118295	0.469435	-0.0602055	0.0827859	-0.00649558
204116_at	IL2RG	3.89449e-21	0.365417	0.0372193	0.142293	0.000386313	0.11277	0.0315729	0.0212702	1.30638e-17	0.566175	0.0592773	0.342773	9.56166e-22	0.349215	0.0345669	0.184399	0.00141207	0.319625	0.0963562	0.117681	0.205192	0.111958	0.0875722	0.00861648
204122_at	TYROBP	3.35079e-22	0.237084	0.0234645	0.149521	0.345024	0.0378707	0.04007	-0.000197382	0.0440776	0.0820446	0.040451	0.0176806	2.12884e-05	0.105466	0.0245452	0.0375973	4.88827e-05	0.377898	0.0875992	0.190153	0.870594	0.0235808	0.144238	-0.0135127
204232_at	FCER1G	4.42154e-23	0.240522	0.0232703	0.155446	0.000482974	0.085616	0.024382	0.0205135	0.00521025	0.121716	0.0430102	0.0389341	2.26828e-09	0.140378	0.0230031	0.0749969	1.02079e-05	0.400118	0.0844605	0.222334	0.359408	-0.140922	0.15278	-0.00204807
204295_at	SURF1	1.14837e-16	0.65777	0.0769634	0.111342	5.00955e-14	0.600815	0.0776487	0.0981387	2.71184e-11	0.954296	0.133907	0.223477	3.98023e-17	0.721841	0.0823656	0.144997	0.0172193	0.504303	0.206947	0.061777	0.0549614	0.404176	0.207174	0.0370155
204466_s_at	SNCA	1.41077e-32	0.229188	0.018101	0.216958	2.07541e-46	0.211716	0.0134165	0.314338	5.82568e-08	0.203642	0.0358945	0.152736	1.92891e-05	0.0684793	0.0158534	0.0380029	8.32962e-12	0.220484	0.0272156	0.462876	2.19081e-07	0.286584	0.0500283	0.303535
204529_s_at	TOX	0.000309095	0.0982522	0.027069	0.0207344	0.728425	0.00826608	0.023794	-0.00162799	0.809313	-0.0160038	0.0662178	-0.0054725	0.00793674	0.0590408	0.0221394	0.0134883	0.825855	-0.023274	0.105407	-0.0128462	0.00369667	0.234157	0.0780287	0.0988265
204563_at	SELL	4.63868e-32	0.312297	0.0249006	0.213724	5.43145e-20	0.235293	0.024698	0.142304	3.30681e-23	0.503607	0.043606	0.433493	5.94155e-43	0.440932	0.0287451	0.343897	6.94259e-05	0.483655	0.114712	0.1828	0.179485	0.111947	0.0825851	0.0113421
204655_at	CCL5	3.46648e-22	0.284212	0.0281397	0.149421	0.00174352	0.0807371	0.0256594	0.0161855	0.134345	0.0791231	0.052599	0.00724672	0.000116846	0.106269	0.0273385	0.0305997	0.369709	0.0704188	0.0780247	-0.0024789	0.259613	0.0822085	0.0723497	0.00397187
204820_s_at	BTN3A2 /// BTN3A3	2.61846e-16	0.319096	0.0378133	0.10882	7.50807e-14	0.219702	0.0286061	0.0968078	3.05598e-16	0.533513	0.0589685	0.318511	6.05007e-39	0.401233	0.0278341	0.316302	0.531904	-0.0433372	0.0690026	-0.00813973	0.0591033	0.089263	0.0465445	0.0353861
205012_s_at	HAGH	3.41694e-47	0.737793	0.0465503	0.303202	5.8641e-80	0.5126	0.0227085	0.484536	1.25804e-16	0.69328	0.0754373	0.325428	2.78838e-19	0.520809	0.055384	0.163591	2.48002e-12	0.505148	0.060284	0.479945	1.5983e-09	0.398508	0.0576458	0.390602
205038_at	IKZF1	2.8962e-12	0.235308	0.0329709	0.0799034	9.0491e-36	0.466048	0.0346525	0.249529	1.0915e-15	0.566875	0.0641162	0.30847	9.50625e-40	0.495163	0.0339105	0.321926	0.028471	0.211356	0.0945886	0.0505476	0.000865296	0.333028	0.0957968	0.131835
205202_at	PCMT1	8.81084e-24	0.331926	0.0315568	0.160138	9.66635e-32	0.370519	0.0296015	0.223452	1.68591e-11	0.375343	0.0520505	0.22768	1.26675e-15	0.241168	0.0290626	0.131804	0.599112	0.042779	0.0810282	-0.00971027	0.219405	0.131437	0.106091	0.00727382
205269_at	LCP2	3.27425e-10	0.265081	0.0414332	0.0649366	0.0380599	0.101039	0.0485924	0.00610582	0.0545678	0.174894	0.0903607	0.0156259	0.000513621	0.11449	0.0327193	0.0245374	0.369146	-0.135666	0.150141	-0.00245303	0.821586	-0.0273475	0.12083	-0.0131681
205273_s_at	PITRM1	6.05473e-05	0.307761	0.076165	0.0259641	0.0817113	0.101714	0.058319	0.00376006	0.859297	-0.0195583	0.110166	-0.00562967	1.78014e-09	0.450999	0.0733996	0.0759768	0.236119	0.180035	0.150727	0.00565712	0.443494	0.112708	0.146269	-0.00559623
205786_s_at	ITGAM	2.93294e-24	0.274605	0.025805	0.163323	0.000513765	0.0774509	0.022163	0.0203042	0.00163752	0.131107	0.0409728	0.0506971	5.87935e-14	0.250931	0.0323398	0.116959	0.132615	0.250254	0.164573	0.0171965	0.209275	-0.201122	0.158752	0.0082199
205804_s_at	TRAF3IP3	1.15073e-22	0.316595	0.0309572	0.152653	0.000753048	0.102071	0.0301194	0.0190113	4.47552e-05	0.290411	0.0693332	0.0872861	4.17061e-17	0.337544	0.0385426	0.14482	0.0120101	-0.216761	0.0841676	0.069853	0.942577	-0.00430144	0.0595083	-0.0138153
206380_s_at	CFP	2.07541e-14	0.178687	0.0227676	0.095337	0.818291	-0.00478185	0.0208037	-0.00175384	0.00188228	0.112593	0.0356638	0.0492782	8.55243e-08	0.099045	0.0181886	0.060239	0.00304031	0.274808	0.0896706	0.100633	0.0290149	-0.224797	0.100903	0.0514967
206584_at	LY96	2.12559e-19	0.334907	0.0358624	0.130383	6.45329e-05	0.0858911	0.0213278	0.0273603	3.38154e-05	0.265824	0.0624242	0.0901133	7.4437e-17	0.404521	0.0465989	0.142624	0.133746	0.0868034	0.0572532	0.0170207	0.106858	0.102382	0.0626999	0.022317
206656_s_at	C20orf3	1.44615e-32	0.603983	0.0477114	0.216891	1.09867e-16	0.373906	0.0436345	0.118071	2.653e-06	0.401022	0.0825478	0.115545	7.12419e-25	0.466468	0.0426018	0.210095	0.10473	0.247026	0.150397	0.0221362	0.349559	-0.151688	0.1611	-0.00155633
207979_s_at	CD8B	8.49142e-31	0.349007	0.028499	0.20577	5.21288e-15	0.211737	0.0262948	0.105551	0.616504	0.0199355	0.0397341	-0.00434408	2.46031e-24	0.246436	0.0228044	0.205729	0.0239275	0.147641	0.064031	0.0544219	0.102679	0.0746901	0.0451838	0.0231827
208030_s_at	ADD1	1.21336e-17	0.735781	0.0832759	0.118187	1.20186e-26	0.930718	0.0825057	0.189213	8.32348e-11	1.01263	0.146228	0.213479	4.57267e-34	0.861095	0.064937	0.281166	0.903787	0.022859	0.188458	-0.0133121	0.138742	0.309096	0.206465	0.0167194
208677_s_at	BSG	1.29467e-33	0.478486	0.0370913	0.223409	2.83246e-33	0.389997	0.0302892	0.233478	1.33328e-13	0.584021	0.0725777	0.269276	3.97479e-15	0.351503	0.0431806	0.127404	4.27072e-11	0.358534	0.0464081	0.438985	0.000244077	0.248413	0.0643372	0.160033
208689_s_at	RPN2	9.91669e-19	0.641531	0.0701171	0.125757	1.24345e-09	0.444752	0.0719344	0.0643803	1.08987e-09	0.764439	0.11851	0.190104	2.18077e-39	0.841731	0.0579772	0.319408	0.000281108	0.421478	0.110508	0.152989	0.11653	0.189969	0.119582	0.0204457
208709_s_at	NRD1	3.39558e-15	0.538142	0.0664641	0.10094	6.58863e-28	0.623242	0.0537569	0.197822	1.4561e-16	0.887058	0.0967697	0.324293	8.73318e-36	0.62315	0.0455795	0.293745	0.00161333	0.513651	0.156882	0.11473	0.0163961	0.39138	0.159254	0.0645792
208845_at	VDAC3	2.35063e-28	0.678682	0.0581924	0.190163	4.1948e-10	0.41675	0.0654835	0.0680496	0.000721607	0.5816	0.168905	0.0590495	2.28826e-26	0.594805	0.0524481	0.222087	0.728769	-0.0559949	0.160869	-0.0118568	0.0745237	0.304762	0.168409	0.0302204
208857_s_at	PCMT1	1.02177e-32	0.487315	0.0383895	0.217832	6.86432e-30	0.429567	0.0355718	0.211175	2.4778e-11	0.448391	0.0627764	0.224277	9.19225e-15	0.307421	0.038317	0.124165	0.0491092	0.193254	0.0966002	0.038489	0.692761	0.0504183	0.127094	-0.0116776
208906_at	BSCL2	2.60002e-17	0.439178	0.0502591	0.115871	4.27811e-12	0.281973	0.0397823	0.0834209	5.26203e-05	0.345112	0.0832002	0.0856511	3.92862e-10	0.322141	0.0503314	0.0820698	0.00147381	0.258014	0.0781068	0.116734	0.624074	0.0526028	0.106873	-0.0104888
208912_s_at	CNP	1.02153e-15	0.381257	0.046166	0.104642	4.04278e-17	0.398703	0.0458326	0.121289	1.09148e-07	0.454557	0.0819799	0.146708	2.82918e-20	0.317353	0.0327533	0.172039	0.00642249	0.317994	0.113363	0.0838974	0.00737972	0.326285	0.118333	0.0829487
208970_s_at	UROD	1.22586e-32	0.745364	0.0588027	0.217339	7.19659e-48	0.634009	0.0394057	0.322789	5.47207e-05	0.529009	0.127839	0.0852556	9.13463e-20	0.529392	0.055471	0.167722	0.000383446	0.420181	0.112907	0.146267	0.0315691	0.253128	0.115447	0.0495716
209046_s_at	GABARAPL2	2.49095e-36	1.0943	0.0809741	0.240054	2.44687e-66	0.965366	0.0485924	0.421194	1.19125e-12	1.10967	0.144603	0.250722	0.000540867	0.265627	0.0762206	0.0243264	7.00371e-09	1.14842	0.17561	0.357694	7.14893e-08	1.06675	0.177696	0.324316
209107_x_at	NCOA1	0.0153648	0.189142	0.0778061	0.00846594	4.48987e-16	0.56254	0.0671019	0.113523	0.000383617	0.530965	0.146569	0.0654882	3.76676e-08	0.480564	0.085825	0.0635854	3.16633e-05	0.634672	0.14316	0.199182	0.000189964	0.58564	0.148839	0.165544
209111_at	RNF5	8.8688e-20	0.391075	0.041406	0.132999	2.79572e-34	0.578676	0.0441455	0.239987	6.38415e-09	0.37704	0.0616836	0.173682	1.4818e-09	0.229332	0.0371331	0.076718	3.19343e-05	0.465	0.104943	0.199006	0.0163917	0.299383	0.121814	0.0645855
209117_at	WBP2	1.20652e-27	0.613899	0.0534303	0.185568	1.83547e-27	0.415064	0.0361434	0.194795	2.87303e-08	0.533337	0.0917024	0.159481	0.00418034	0.165444	0.0574643	0.0160449	4.46418e-05	0.350118	0.0806904	0.192047	0.397665	0.0724494	0.0851479	-0.00379557
209160_at	AKR1C3	2.14601e-18	0.186905	0.0206446	0.12343	0.00362115	0.0558675	0.0191183	0.0137443	0.0704398	0.0852965	0.0468565	0.0131979	5.56373e-08	0.126671	0.0229204	0.0619945	0.0086732	0.179192	0.0664556	0.0771573	0.31536	0.0672611	0.0665235	0.000305368
209194_at	CETN2	1.6067e-19	0.361314	0.0385493	0.131222	7.7026e-24	0.467097	0.0442159	0.169734	5.38743e-07	0.385228	0.0739586	0.131223	3.47969e-06	0.264954	0.0563789	0.0450462	5.42663e-07	0.493839	0.0899788	0.279695	0.318807	0.112077	0.111645	0.000106022
209216_at	WDR45	4.96035e-17	0.541685	0.0625843	0.113904	1.32779e-39	0.637169	0.044533	0.273546	4.12533e-09	0.755288	0.12188	0.177765	2.22139e-20	0.883139	0.0908665	0.172928	1.49143e-07	0.691697	0.119124	0.303721	4.85631e-07	0.70761	0.127946	0.288409
209248_at	GHITM	4.85322e-34	1.02684	0.0790026	0.226044	6.20202e-36	1.04196	0.07726	0.250573	7.18391e-06	0.710586	0.153478	0.105647	2.06375e-14	0.647271	0.0818412	0.121031	4.99358e-05	0.936117	0.217295	0.189708	0.000492475	1.05064	0.2878	0.144467
209249_s_at	GHITM	3.07653e-30	1.45085	0.119765	0.202223	1.44739e-24	1.1704	0.108851	0.174815	6.40563e-05	0.922743	0.225159	0.0836631	0.0128315	0.345061	0.138108	0.0115921	0.00124164	1.09337	0.325573	0.120526	0.00111295	1.18482	0.348792	0.126158
209375_at	XPC	1.15249e-10	0.534659	0.0814184	0.0682571	0.0223676	0.158145	0.069039	0.00778935	0.13538	0.201188	0.134102	0.00717808	0.566878	-0.0428761	0.0748166	-0.00150467	0.0536668	-0.308705	0.157439	0.0365434	0.661113	-0.0678153	0.154057	-0.0111675
209391_at	DPM2	9.71549e-48	0.886237	0.0555187	0.306236	2.23419e-77	0.673022	0.0305058	0.473088	1.56362e-09	0.626567	0.0981733	0.186775	1.75276e-19	0.498722	0.0527079	0.165312	5.68041e-11	0.553136	0.0722109	0.434712	4.14302e-05	0.320593	0.0734085	0.198443
209444_at	RAP1GDS1	2.54726e-21	0.498324	0.0504998	0.143548	1.55207e-13	0.408934	0.0539737	0.094415	4.80471e-08	0.421688	0.0738194	0.154579	2.07817e-12	0.502897	0.0695318	0.10297	0.00588328	0.323394	0.114019	0.0858636	0.000706875	0.356897	0.100833	0.13638
209476_at	TMX1	5.90936e-27	0.494753	0.0437056	0.181081	9.66093e-22	0.520515	0.0520134	0.154881	6.16154e-12	0.561397	0.0759821	0.236509	3.57529e-15	0.442714	0.0542873	0.127812	0.0224667	0.274081	0.117569	0.0558281	0.012154	0.390779	0.151897	0.0714656
209513_s_at	HSDL2	6.04314e-16	0.368002	0.0441871	0.106255	4.27522e-18	0.384182	0.0427515	0.128481	2.88591e-08	0.410113	0.0705261	0.159439	1.38936e-35	0.331932	0.0243643	0.29228	0.000192632	0.342581	0.0872832	0.161122	0.215123	0.110605	0.0884406	0.00766737
209517_s_at	ASH2L	2.45481e-25	0.46347	0.0424581	0.170463	4.6837e-49	0.589446	0.0360763	0.329582	3.00811e-07	0.429019	0.0804466	0.136901	1.80925e-15	0.416489	0.0504882	0.130434	0.00170239	0.366418	0.112512	0.113538	0.0134843	0.282858	0.111664	0.0690755
209586_s_at	PRUNE	9.56611e-12	0.324918	0.0467098	0.0761378	1.62826e-08	0.273085	0.0476204	0.0556582	0.187471	0.127401	0.0962707	0.00432393	3.65789e-07	0.315313	0.0610651	0.0542931	0.0598282	0.198685	0.103949	0.0341695	5.84489e-05	0.348224	0.0815226	0.191098
209628_at	NXT2	2.1968e-26	0.428827	0.0383608	0.177355	3.47506e-16	0.360317	0.0428063	0.114352	0.0305585	0.230425	0.105662	0.0212482	9.30971e-08	0.361042	0.0664986	0.0598924	0.000733529	0.454765	0.129058	0.132113	0.390428	0.135994	0.157391	-0.00348347
209658_at	CDC16	1.17438e-14	0.410322	0.051762	0.0971027	1.54688e-05	0.208509	0.0478056	0.0322411	3.63818e-10	0.683061	0.102637	0.200151	2.36589e-06	0.248562	0.0519828	0.0466318	0.368176	-0.100518	0.111016	-0.0024084	0.0759135	0.213399	0.118499	0.0298111
209659_s_at	CDC16	2.04784e-11	0.392639	0.0574122	0.073733	1.78838e-08	0.306092	0.0535338	0.0553393	2.93304e-08	0.66863	0.115047	0.159285	2.05588e-08	0.283886	0.0497103	0.0660521	0.0743691	-0.216814	0.119793	0.0294503	0.0119193	0.307452	0.119166	0.0719144
209790_s_at	CASP6	2.94944e-20	0.394851	0.0412272	0.136283	0.000411731	0.10675	0.0300313	0.0210542	2.84173e-09	0.398107	0.0635089	0.181237	7.71845e-07	0.182284	0.0363573	0.0512313	0.0498908	0.161833	0.0811793	0.0381424	0.119494	0.15515	0.0984686	0.0199056
209879_at	SELPLG	7.37544e-46	0.404505	0.0259783	0.295733	2.81205e-09	0.132851	0.0219822	0.0616185	1.9214e-11	0.298057	0.0414664	0.226526	6.57534e-29	0.327496	0.027312	0.242094	0.769492	0.0206773	0.070303	-0.0123301	0.35855	-0.0442996	0.047941	-0.00200596
209930_s_at	NFE2	2.54654e-44	0.287877	0.0188805	0.287025	4.15864e-28	0.247179	0.0212301	0.199178	6.51869e-15	0.253096	0.0296046	0.294134	9.31515e-18	0.180915	0.0202043	0.15048	3.13245e-06	0.356172	0.070595	0.24589	0.0359642	0.175443	0.0820833	0.0466038
210038_at	PRKCQ	4.82901e-16	0.296317	0.0354531	0.106944	3.27125e-10	0.176241	0.0275156	0.068888	0.24655	0.0914467	0.0786483	0.00203019	9.50479e-12	0.177429	0.0253502	0.0969476	0.0979664	0.160037	0.0954898	0.0235499	0.0460623	0.146065	0.0719568	0.0409943
210249_s_at	NCOA1	0.653919	-0.0340082	0.0758165	-0.00139114	0.000348285	0.248318	0.0689884	0.0216217	0.0567433	0.266379	0.13887	0.015252	0.000866391	0.284759	0.0849171	0.0224063	0.0354494	0.374387	0.17475	0.0456796	0.0037784	0.452348	0.151115	0.0983253
210260_s_at	TNFAIP8	2.41892e-17	0.306694	0.0350607	0.116091	0.0266602	0.0738847	0.0332434	0.00722959	0.00170946	0.20918	0.065642	0.0502591	9.35401e-05	0.259278	0.0657621	0.031513	0.556048	0.0543897	0.0919663	-0.00874562	0.729384	0.0275564	0.0793461	-0.0121933
210406_s_at	RAB6A /// RAB6C	1.50958e-26	0.969351	0.0864005	0.178421	2.17473e-26	0.884743	0.0788816	0.187444	6.31501e-08	0.938989	0.165989	0.151964	2.26878e-47	1.08416	0.0663537	0.373043	6.73713e-06	0.907151	0.187171	0.23069	1.79837e-08	1.46867	0.23176	0.349134
210460_s_at	PSMD4	7.44972e-26	0.607373	0.0549844	0.173875	9.96528e-41	0.778404	0.0534791	0.280448	3.4638e-07	0.505564	0.0953344	0.135529	3.59389e-30	0.658838	0.0535324	0.251844	2.27709e-06	0.743076	0.144933	0.252142	0.0109389	0.398717	0.152628	0.0738899
210638_s_at	FBXO9	3.35166e-38	0.952472	0.0683807	0.251318	1.25115e-37	0.580657	0.0418681	0.261273	1.06948e-05	0.566144	0.124797	0.101672	8.50965e-16	0.746815	0.0894102	0.13333	8.34254e-07	1.09136	0.202817	0.271529	0.0319206	0.438107	0.200237	0.0493192
210915_x_at	TRBC1	1.70482e-20	0.27986	0.0290222	0.137914	2.27554e-16	0.201258	0.0237518	0.115721	0.612725	-0.0321552	0.0634083	-0.00431237	2.47009e-44	0.653087	0.0417207	0.35315	0.137989	0.089055	0.0593884	0.0163754	0.0398925	0.103449	0.049431	0.0442496
210981_s_at	GRK6	2.25725e-18	0.43542	0.0481277	0.123277	2.25042e-30	0.49812	0.0408556	0.214405	3.6391e-10	0.462003	0.0694211	0.200148	5.90636e-49	0.603111	0.0361276	0.383181	0.0346139	0.297286	0.138108	0.0462082	0.520761	-0.084994	0.131705	-0.00805814
211048_s_at	PDIA4	1.59387e-10	0.260187	0.0399384	0.0672268	0.202444	0.0505578	0.0396168	0.00116059	2.10715e-10	0.496925	0.0735559	0.20511	1.44207e-19	0.397379	0.041889	0.166034	0.00440382	0.304914	0.103787	0.0923518	0.470423	0.0708121	0.0975883	-0.00652829
211075_s_at	CD47	1.58349e-30	0.831526	0.0682562	0.204055	6.29337e-20	0.468321	0.0492507	0.141841	2.13231e-05	0.523799	0.119827	0.0947539	0.182941	0.102645	0.0769548	0.00173992	9.56352e-05	0.458465	0.111115	0.176042	0.000594047	0.610939	0.170026	0.140277
211144_x_at	TARP /// TRGC2	2.89896e-18	0.267719	0.0296941	0.122521	0.749436	0.00712194	0.0222876	-0.00166244	1.20164e-05	0.169444	0.0375796	0.100506	3.12283e-16	0.254283	0.0299551	0.137165	0.101519	0.131198	0.0791229	0.0227948	0.150333	0.151144	0.103961	0.0150266
211546_x_at	SNCA	8.38558e-34	0.448913	0.0346829	0.224576	5.95513e-43	0.303073	0.0201519	0.293904	8.07748e-07	0.376846	0.0735862	0.12726	0.000282173	0.142599	0.0389592	0.0269858	1.4048e-09	0.307973	0.0445258	0.384444	5.79288e-08	0.268882	0.0444109	0.328155
211609_x_at	PSMD4	4.45248e-27	0.736132	0.0648549	0.181882	2.26321e-33	0.880929	0.0682975	0.234111	4.07113e-09	0.726792	0.117234	0.177889	2.24351e-27	0.665052	0.0573268	0.230087	0.00020934	0.829163	0.212569	0.159337	0.0133358	0.457981	0.180496	0.0693303
211675_s_at	MDFIC	8.22166e-13	0.181127	0.0247326	0.0838588	1.07375e-05	0.100017	0.022508	0.03349	0.0696003	0.0870598	0.0476806	0.0133111	1.3547e-16	0.462391	0.0537599	0.140348	0.458658	-0.0708832	0.0951508	-0.00596929	0.0475732	0.141763	0.0703326	0.0402656
211752_s_at	NDUFS7	0.0645693	0.10708	0.0578252	0.00420679	0.229518	0.0601017	0.0499615	0.000825782	2.31045e-07	0.429536	0.0797119	0.139462	2.21998e-10	0.318119	0.048979	0.0843638	0.0360318	0.216166	0.101227	0.0453186	0.903731	0.0134012	0.11041	-0.0136815
211922_s_at	CAT	1.09875e-35	0.433171	0.0323993	0.236135	1.19541e-17	0.228706	0.0258257	0.125196	1.17445e-07	0.316658	0.0572659	0.146002	1.07079e-36	0.331345	0.0238588	0.300326	0.000402461	0.274749	0.0741173	0.145216	0.209553	0.109862	0.086771	0.00819324
211994_at	WNK1	4.2395e-37	0.740099	0.0540794	0.244703	4.01842e-58	0.613525	0.0336916	0.379306	0.000411922	0.435485	0.120876	0.0647631	1.50277e-37	0.718445	0.0509944	0.30643	6.3191e-10	0.747383	0.105223	0.397349	8.29865e-16	0.789574	0.0766483	0.590154
212047_s_at	RNF167	3.94031e-07	0.369581	0.0720227	0.0421963	3.33166e-08	0.319312	0.056973	0.0532223	4.80453e-09	0.469736	0.0761626	0.176342	1.59389e-06	0.216088	0.0444213	0.0482545	0.00456864	0.276258	0.0944434	0.0915293	0.904069	-0.0167458	0.138454	-0.0136829
212055_at	C18orf10	4.4835e-14	0.362524	0.0468333	0.092944	6.25387e-51	0.470808	0.0281405	0.340175	0.0010072	0.275514	0.0823447	0.0556503	4.94215e-09	0.283822	0.0475689	0.0718431	1.09888e-11	0.479793	0.0596923	0.458897	0.0111081	0.206202	0.0791081	0.0735366
212137_at	LARP1	2.31815e-14	0.607818	0.0775978	0.0949937	1.47676e-16	0.530013	0.0621332	0.117118	8.84795e-22	1.17318	0.106208	0.411593	1.34542e-43	0.934458	0.0603405	0.348235	0.30656	0.164714	0.159982	0.000799854	0.00174346	0.451967	0.138967	0.115984
212221_x_at	IDS	4.62518e-13	0.369404	0.0498695	0.0856613	0.0129834	-0.114224	0.045827	0.00954307	4.85156e-05	0.459057	0.110128	0.0864715	1.19425e-08	0.475954	0.0819292	0.0682615	0.0958376	0.173066	0.102595	0.0240166	0.219013	0.117002	0.0943586	0.00730953
212228_s_at	COQ9	2.19665e-31	0.467785	0.0377727	0.209479	9.41667e-33	0.491757	0.0385563	0.230081	9.78066e-13	0.688817	0.089366	0.252411	1.50896e-23	0.467358	0.04411	0.199298	0.000105136	0.473937	0.115619	0.174036	0.00324232	0.244769	0.0803652	0.10183
212288_at	FNBP1	3.78722e-09	0.219068	0.0365957	0.057121	0.512653	0.0358985	0.0547946	-0.00105617	0.000110978	0.58821	0.148663	0.0780968	3.22427e-28	0.64882	0.0549096	0.236708	0.192542	-0.189939	0.144431	0.00963231	0.476448	0.0831584	0.11618	-0.00672537
212330_at	TFDP1	4.09655e-33	0.328188	0.0256689	0.220304	1.861e-70	0.510346	0.024668	0.441125	0.000599852	0.210142	0.0601007	0.0609332	1.57179e-31	0.496579	0.0392753	0.262205	2.85463e-11	0.789592	0.100992	0.444967	9.62443e-05	0.433461	0.104934	0.180359
212331_at	RBL2	4.19857e-22	0.60709	0.0602398	0.148859	3.20236e-17	0.386546	0.0442817	0.122038	8.29218e-08	0.602139	0.107501	0.149351	1.51682e-26	0.599999	0.052691	0.223509	0.910045	0.0149019	0.131447	-0.0133375	0.0856739	0.155955	0.0894955	0.0271419
212334_at	GNS	1.12947e-26	0.504245	0.0448197	0.179245	0.699299	0.0128531	0.0332575	-0.00157482	5.67741e-08	0.337666	0.0594632	0.152983	1.69362e-30	0.512273	0.0413507	0.254348	0.643586	-0.057205	0.123129	-0.0105658	0.411939	-0.101496	0.122984	-0.00438784
212352_s_at	TMED10	1.97054e-19	0.497547	0.0532254	0.13061	3.93076e-14	0.382616	0.0492312	0.0989356	5.74889e-10	0.541123	0.0823603	0.195975	2.46518e-22	0.46914	0.0457024	0.189295	0.297661	0.132327	0.126164	0.00133269	0.0154715	0.232556	0.0937661	0.0659136
212467_at	DNAJC13	5.02802e-42	0.806581	0.0546503	0.273831	2.98874e-23	0.386733	0.037151	0.165591	3.06856e-19	0.864318	0.0852283	0.370552	6.74465e-24	0.609468	0.0570164	0.202159	0.0151987	0.234542	0.0943673	0.064573	0.0122999	0.197718	0.0769891	0.0711909
212692_s_at	LRBA	6.12937e-18	0.51611	0.0578477	0.120257	1.54636e-10	0.266642	0.040851	0.0714108	0.118912	0.181714	0.11595	0.00834612	0.000462401	0.32853	0.0931247	0.0249663	0.0620221	0.25513	0.134645	0.0333852	1.46128e-05	0.559591	0.120313	0.220359
212829_at	PIP4K2A	0	1	1.96202e-17	1	0	1	4.86746e-17	1	0	1	1.61544e-17	1	0	1	5.1948e-17	1	0	1	2.84607e-17	1	0	1	8.2732e-17	1
212973_at	RPIA	7.26911e-25	0.559873	0.0518574	0.167345	2.71075e-37	0.575071	0.0416917	0.259166	0.188426	0.166607	0.12617	0.00428038	0.325113	0.0632935	0.0642513	-6.62063e-05	6.03007e-06	0.68601	0.140702	0.232907	0.00343022	0.470101	0.155327	0.10054
212987_at	FBXO9	1.14904e-47	0.947274	0.0593987	0.305832	1.37057e-44	0.608822	0.0395542	0.303657	3.58212e-11	0.786529	0.111141	0.221007	1.01116e-18	0.570368	0.061726	0.158799	0.0225683	0.451634	0.193883	0.0557273	0.00805839	0.478078	0.175418	0.0809243
213115_at	ATG4A	4.07012e-29	0.843249	0.0711812	0.195061	1.21468e-15	0.507056	0.0614596	0.110294	0.144739	0.237485	0.162103	0.00658242	0.00405579	0.331551	0.114772	0.0161662	0.00997437	0.500808	0.189351	0.0740205	0.00150719	0.341773	0.103578	0.119291
213186_at	DZIP3	4.97257e-18	0.383499	0.0428576	0.12089	3.22032e-37	0.421534	0.0305978	0.258695	1.64327e-13	0.763376	0.0952841	0.267524	1.23758e-12	0.323341	0.044227	0.105015	0.0329035	0.180797	0.0831632	0.0473321	2.13216e-05	0.32421	0.0712679	0.212471
213241_at	PLXNC1	3.53629e-33	0.433985	0.0339048	0.220701	8.46451e-14	0.171342	0.022359	0.0964131	5.01241e-08	0.293916	0.0515293	0.154175	7.67889e-24	0.281883	0.0264078	0.201699	0.417836	0.0676358	0.0830153	-0.00450284	0.769515	-0.0228738	0.0777711	-0.0126722
213395_at	MLC1	3.51907e-11	0.191631	0.0283702	0.0720195	0.000275096	0.0965257	0.0263602	0.0224224	3.56557e-08	0.276748	0.0479415	0.157426	1.61194e-13	0.230107	0.0302256	0.11302	0.00023907	0.273202	0.0707455	0.156481	0.399479	-0.083907	0.0989957	-0.00387253
213399_x_at	RPN2	2.90283e-16	0.732249	0.086912	0.108505	0.00617199	0.307152	0.111719	0.0119782	1.30504e-08	1.0117	0.169389	0.166957	3.61288e-38	1.09461	0.0769019	0.310827	0.579963	0.117026	0.210519	-0.00929883	0.429073	0.143288	0.180176	-0.00506045
213475_s_at	ITGAL	3.04443e-17	0.33339	0.0382413	0.115391	0.0465649	0.0600699	0.030113	0.00547686	0.0126027	0.15196	0.0602712	0.030034	1.34771e-26	0.423563	0.0371532	0.223918	0.783987	0.0276372	0.100453	-0.0124779	0.766749	0.0201526	0.0676822	-0.012642
213485_s_at	ABCC10	7.584e-11	0.37225	0.0561161	0.0695855	0.917969	-0.00449125	0.0435871	-0.00183215	0.619354	0.0516152	0.103714	-0.00436771	0.000154136	0.211697	0.0554607	0.0294634	0.441123	-0.0710378	0.0917249	-0.00536466	0.919115	0.00884322	0.0867788	-0.0137427
213491_x_at	RPN2	7.1365e-17	0.727562	0.0845188	0.112795	0.0330469	0.227774	0.106586	0.00654971	3.989e-08	0.96444	0.167728	0.156356	9.19776e-38	1.06671	0.0754457	0.307947	0.568046	0.120495	0.210106	-0.00902878	0.509926	0.115472	0.174364	-0.00775038
213603_s_at	RAC2	1.72043e-39	0.783817	0.0551541	0.258986	1.26826e-20	0.799049	0.0823581	0.146864	9.84345e-13	1.27634	0.165615	0.252356	2.75905e-37	1.00564	0.0716951	0.304547	0.13783	0.50765	0.338399	0.0163993	0.70121	0.0801289	0.208008	-0.0118035
213733_at	MYO1F	3.1302e-40	0.391186	0.0272181	0.263352	7.91076e-06	0.165751	0.0367412	0.0345353	7.25432e-07	0.218457	0.0424643	0.128313	1.54896e-26	0.349223	0.0306745	0.223437	0.332831	0.158558	0.162656	-0.000663765	0.117993	-0.255384	0.161413	0.0201773
213888_s_at	TRAF3IP3	4.83618e-23	0.276299	0.0267581	0.155185	0.028095	0.0646142	0.0293448	0.00706311	1.91671e-09	0.390092	0.0614935	0.184891	7.71761e-23	0.303203	0.0291453	0.193468	0.00786915	-0.233346	0.0854149	0.0793404	0.958934	0.00309289	0.0598578	-0.0138513
214061_at	WDR67	8.23384e-08	0.183171	0.0337195	0.0472382	5.31273e-12	0.205662	0.029151	0.0826992	4.34536e-05	0.229637	0.0547275	0.087584	5.81391e-21	0.339193	0.0343186	0.177835	0.52554	0.0350465	0.0549447	-0.00797166	0.000119669	0.184121	0.0452551	0.175634
214450_at	CTSW	1.04129e-15	0.197155	0.0238807	0.104583	8.86532e-06	0.0856621	0.0190947	0.0341455	4.118e-05	0.171952	0.0408494	0.0881264	1.63125e-08	0.116076	0.0201768	0.0669935	0.00552112	0.160185	0.0560327	0.0872877	0.0241963	0.119046	0.0517016	0.0556497
215273_s_at	TADA3	1.1087e-28	0.463095	0.0394402	0.192266	1.31159e-36	0.535713	0.0392774	0.25485	8.66848e-09	0.565707	0.0934605	0.170811	2.06923e-31	0.496511	0.0393613	0.261301	0.00144072	0.276391	0.0834851	0.117237	0.0442819	0.202079	0.0987069	0.0418853
215535_s_at	AGPAT1	3.68644e-15	0.366515	0.0453295	0.100687	1.07692e-39	0.500257	0.0349149	0.274106	2.50665e-17	0.594139	0.0628865	0.337827	6.71783e-31	0.398342	0.031898	0.257414	1.41337e-07	0.40167	0.0690201	0.304705	0.0141889	0.164755	0.0655458	0.0679037
215952_s_at	OAZ1	3.95297e-44	1.47488	0.0969876	0.285936	1.46105e-58	1.75539	0.0959261	0.381621	1.0934e-13	0.865921	0.107165	0.270935	8.56307e-43	0.964248	0.06301	0.342825	9.17767e-09	1.66808	0.25759	0.353086	0.0170757	0.875944	0.358741	0.0636459
216191_s_at	TRDV3	2.39707e-23	0.301761	0.0290002	0.15723	8.758e-17	0.196101	0.022806	0.118802	1.9563e-05	0.109926	0.0250278	0.0956194	9.10472e-19	0.249026	0.026911	0.159191	0.207871	0.0758662	0.0597116	0.00812392	0.0994595	0.0674647	0.0404221	0.0238759
216241_s_at	TCEA1	5.02415e-05	0.512356	0.125408	0.0265644	2.44293e-15	0.630448	0.0773005	0.108022	0.632288	0.106471	0.222109	-0.00447198	4.33927e-11	0.700831	0.103676	0.0909002	0.000530676	0.515574	0.142297	0.139195	2.04182e-05	0.519711	0.113949	0.213378
217078_s_at	CD300A	4.99525e-31	0.293139	0.0238315	0.207227	7.48787e-28	0.190043	0.0164113	0.197444	2.19195e-07	0.187936	0.0348051	0.139973	4.86098e-16	0.16246	0.0192741	0.135474	0.0013276	0.15589	0.0467169	0.119046	0.0226943	0.129921	0.0557948	0.0571177
217728_at	S100A6	3.38462e-23	0.362768	0.0349947	0.156225	0.00357765	0.141738	0.0484404	0.0137845	0.0638362	0.116237	0.0623142	0.0141299	3.18427e-18	1.01569	0.111696	0.154511	0.0133737	0.630612	0.248808	0.0674409	0.172644	-0.35306	0.256316	0.012143
217736_s_at	EIF2AK1	1.20295e-37	0.761203	0.0551333	0.247994	1.45497e-62	0.752107	0.0393588	0.402311	2.78274e-12	0.822656	0.109291	0.243415	2.27803e-42	0.962895	0.0633238	0.339948	1.20449e-13	0.874215	0.0963398	0.520284	9.10268e-05	0.44045	0.106219	0.181564
217751_at	GSTK1	2.93779e-17	0.529135	0.0606623	0.115499	0.0234169	-0.132417	0.0582558	0.00764285	9.88546e-09	0.761607	0.126362	0.169575	2.01094e-21	0.813609	0.0812572	0.181701	0.812171	0.0551739	0.23136	-0.0127352	0.836864	-0.0315167	0.15251	-0.0132879
217845_x_at	HIGD1A	1.15331e-19	0.693596	0.0736845	0.132214	6.13084e-25	0.567138	0.0522797	0.177415	0.000587593	0.482087	0.137645	0.0611437	0.804662	-0.0224215	0.0906046	-0.00210456	1.99458e-06	0.84067	0.162895	0.254726	0.000228682	0.734088	0.189182	0.161468
217908_s_at	DCAF6	1.72474e-36	0.861586	0.0635866	0.241021	2.26901e-73	0.724935	0.0340861	0.454812	2.21088e-06	0.713728	0.145688	0.117349	9.34168e-14	0.540218	0.0702282	0.115152	4.25704e-12	0.914378	0.11076	0.472399	2.07078e-07	0.54193	0.0943742	0.304594
217917_s_at	DYNLRB1	4.54475e-29	0.863485	0.0729602	0.194754	1.20967e-10	0.740646	0.112787	0.0722366	8.90104e-10	1.15512	0.178027	0.191967	6.09718e-15	0.652339	0.0807287	0.125752	4.37172e-06	1.0024	0.202128	0.239306	0.490666	0.275676	0.397918	-0.00717486
217918_at	DYNLRB1	3.10422e-28	0.785359	0.0675089	0.189383	7.05074e-20	0.97473	0.102656	0.141484	3.63837e-14	1.17823	0.142565	0.280073	5.02582e-09	0.499305	0.0837258	0.0717751	0.000178998	0.879411	0.222846	0.162695	0.816503	0.066035	0.283539	-0.0131257
217955_at	BCL2L13	3.10359e-32	0.741073	0.0588982	0.214817	2.20151e-23	0.563684	0.0539686	0.166527	4.39457e-08	0.60982	0.106417	0.155432	1.1087e-35	0.689568	0.0505287	0.292992	0.00184937	0.350382	0.108487	0.1117	1.38959e-05	0.573388	0.122923	0.221404
217973_at	DCXR	1.322e-15	0.413963	0.0503366	0.103848	2.20645e-20	0.443758	0.0460538	0.145131	4.94142e-09	0.46703	0.0757904	0.17608	2.3632e-19	0.430505	0.0456796	0.164205	1.14398e-06	0.638822	0.120494	0.265482	0.0502139	0.299671	0.150471	0.0390475
217977_at	SEPX1	1.68127e-35	0.310148	0.02327	0.235008	2.10019e-07	0.122026	0.0232071	0.0469446	0.000101368	0.166042	0.0417165	0.0790152	1.31106e-23	0.294287	0.0277322	0.199798	0.254813	0.0990196	0.0862809	0.00420996	0.00629844	-0.20321	0.0722049	0.0865929
217993_s_at	MAT2B	2.22965e-26	0.469676	0.0420211	0.177313	7.77629e-31	0.45428	0.0369262	0.217471	7.91035e-07	0.404411	0.0788986	0.127465	4.23606e-11	0.386992	0.0572164	0.0909963	0.0167245	0.297264	0.121418	0.0624298	6.44768e-06	0.573329	0.117765	0.237212
217995_at	SQRDL	5.06795e-24	0.34341	0.0324571	0.16174	0.000138933	0.128998	0.0336141	0.0247459	0.00930535	0.181356	0.0689491	0.0330788	5.55475e-29	0.559005	0.0465472	0.242663	0.00173728	0.294912	0.0907395	0.113088	0.922308	0.0126185	0.128932	-0.013754
218025_s_at	PECI	6.73033e-26	0.476794	0.0431201	0.174165	3.19878e-43	0.464282	0.0307517	0.29552	2.93391e-06	0.425918	0.0880842	0.114549	5.66628e-08	0.295619	0.0535237	0.0619199	0.0033208	0.238302	0.0785244	0.0986631	0.000401305	0.277173	0.0746554	0.149027
218034_at	FIS1	2.06846e-32	0.778814	0.0616974	0.21592	2.85887e-53	0.743007	0.0431584	0.353168	2.77771e-10	0.763965	0.113941	0.202604	0.000421634	0.222733	0.0626906	0.0253433	3.64638e-10	0.717777	0.0992713	0.406079	3.99428e-09	0.696836	0.104063	0.375214
218095_s_at	TMEM165	1.99229e-11	0.387393	0.0566098	0.0738199	7.45219e-05	0.162232	0.0406374	0.0268692	4.64534e-06	0.409164	0.0864912	0.109988	6.50887e-18	0.361721	0.0401874	0.151828	0.578982	0.0553494	0.0993113	-0.00927701	0.065933	0.15511	0.0830672	0.0329427
218099_at	TEX2	2.62161e-13	0.41395	0.0552701	0.0874374	5.53057e-20	0.401386	0.042142	0.142247	1.3492e-11	0.615261	0.0848569	0.229642	4.3178e-14	0.360345	0.0461771	0.118161	0.0740255	0.180332	0.0995147	0.0295502	0.163139	0.167453	0.118845	0.0133173
218109_s_at	MFSD1	4.72579e-34	0.598477	0.0460361	0.226115	6.2458e-05	0.213203	0.0528371	0.0274718	3.50192e-09	0.443207	0.0711583	0.179293	1.33046e-40	0.606677	0.0409924	0.327852	0.0560991	0.368683	0.18997	0.0355741	0.699917	0.0567032	0.14653	-0.0117845
218133_s_at	NIF3L1	2.19485e-19	0.295536	0.0316597	0.130287	4.38454e-17	0.266074	0.0306233	0.121028	0.0159298	0.170367	0.0699773	0.0276929	5.65278e-18	0.388828	0.0431114	0.152358	0.897189	0.00914431	0.0705267	-0.0132833	0.0355838	0.16004	0.0747184	0.0468455
218264_at	BCCIP	1.85035e-08	0.260982	0.0457349	0.0520361	5.20613e-12	0.349415	0.0495053	0.0827668	0.000110444	0.319	0.0805976	0.0781457	1.29706e-05	0.198342	0.0449754	0.0396353	0.0493019	0.221665	0.110898	0.038403	0.019249	0.326468	0.136342	0.0608944
218323_at	RHOT1	4.11496e-21	0.531649	0.0541866	0.14213	5.37326e-09	0.349997	0.0590094	0.0594235	0.00140021	0.396928	0.122229	0.0522923	2.91551e-28	0.602826	0.0509692	0.23705	0.0708453	0.239476	0.130657	0.0304991	0.0300475	0.275004	0.124251	0.0506984
218487_at	ALAD	1.24179e-62	0.643227	0.0339179	0.384133	1.02283e-71	0.528621	0.0252455	0.447084	9.4537e-12	0.55066	0.0752952	0.232765	2.34217e-31	0.382504	0.0303552	0.260893	3.16328e-06	0.402772	0.0798711	0.245697	0.00966358	0.196284	0.0738308	0.0767433
218491_s_at	THYN1	1.28287e-21	0.309375	0.0310989	0.145572	4.82156e-22	0.309087	0.0306371	0.157033	8.92546e-10	0.368071	0.0567315	0.191942	7.48389e-30	0.273826	0.0223937	0.249395	0.00653815	0.242922	0.0867978	0.0834972	0.257373	0.0922631	0.080814	0.00413916
218501_at	ARHGEF3	2.97983e-25	0.282021	0.0258862	0.169907	0.0178822	-0.0715289	0.0301135	0.00850762	0.713294	-0.0292216	0.0793973	-0.00502247	4.6188e-10	0.341481	0.0535794	0.0814185	0.164093	-0.0944135	0.0671801	0.0128343	0.585155	0.039913	0.0727889	-0.00967244
218563_at	NDUFA3	1.05133e-17	0.508642	0.05745	0.118621	1.20079e-25	0.712837	0.0646344	0.182327	1.70732e-16	0.821983	0.0899214	0.323056	4.90999e-29	0.606834	0.0504731	0.243079	2.36122e-07	0.873118	0.153339	0.295259	0.00136716	0.581583	0.17459	0.121502
218567_x_at	DPP3	3.18904e-16	0.358753	0.0426437	0.108216	2.02916e-06	0.204822	0.0426462	0.039191	3.21207e-05	0.278082	0.0651085	0.0906314	1.55228e-11	0.294292	0.0425122	0.0949977	0.147827	0.116562	0.0796982	0.0149598	0.0295569	0.176454	0.0794784	0.0510741
218648_at	CRTC3	3.16881e-11	0.427391	0.0631206	0.0723515	0.125136	0.071311	0.0464279	0.00250599	0.0363832	0.199041	0.0943722	0.019543	1.86257e-08	0.297551	0.0519393	0.066454	0.161152	-0.164328	0.116102	0.0132007	0.226765	0.147067	0.12063	0.00661808
218671_s_at	ATPIF1	4.95201e-29	0.873838	0.073891	0.194515	6.08459e-30	0.822546	0.068043	0.211525	0.000751601	0.534912	0.15588	0.0586344	9.45398e-09	0.329061	0.0562373	0.0692109	4.83382e-05	0.733684	0.169951	0.190387	0.924479	-0.0205721	0.216261	-0.0137615
218773_s_at	MSRB2	4.57274e-21	0.335457	0.0342338	0.141817	8.57442e-18	0.294201	0.0330632	0.126259	3.71801e-17	0.492779	0.0525069	0.334817	4.53875e-26	0.315934	0.0280495	0.219712	9.73507e-05	0.395902	0.0960697	0.175666	0.255615	0.0910246	0.0794324	0.00427175
218838_s_at	TTC31	4.97174e-20	0.5562	0.0584567	0.134727	8.03281e-18	0.570405	0.0640441	0.126468	1.32303e-08	0.588868	0.0986387	0.166828	1.53738e-20	0.44976	0.046061	0.174278	0.809467	0.0309713	0.127993	-0.0127122	0.279092	0.14168	0.129912	0.00258746
218992_at	C9orf46	2.02783e-24	0.372919	0.0349089	0.164389	9.55851e-22	0.382937	0.0382609	0.154914	6.90183e-09	0.407512	0.0668344	0.172951	2.58678e-20	0.431608	0.0444944	0.172368	1.82593e-08	0.474798	0.0752164	0.34122	0.00416651	0.197475	0.0667219	0.0960836
219061_s_at	LAGE3	6.45365e-13	0.387982	0.0527231	0.0846178	2.31343e-16	0.44912	0.0530173	0.115668	1.97724e-09	0.608013	0.0959356	0.184603	1.4447e-13	0.364438	0.0477704	0.113449	0.00019951	0.612526	0.156468	0.160369	0.336817	0.131684	0.136188	-0.000891931
219161_s_at	CKLF	7.35649e-07	0.190574	0.0380593	0.0401835	0.0467431	0.0973625	0.0488475	0.00546501	0.000842357	0.342647	0.100827	0.0574723	2.46742e-05	0.212629	0.0498826	0.0369902	0.149922	-0.236892	0.162822	0.0146719	0.00732507	-0.273235	0.0989968	0.0831197
219191_s_at	BIN2	2.82583e-49	0.331544	0.0203646	0.314703	8.44341e-17	0.244641	0.0284353	0.11892	1.98081e-16	0.516557	0.0566571	0.321899	2.09283e-49	0.487955	0.0290546	0.386034	3.80876e-05	0.347653	0.0793232	0.195351	0.0501756	0.133106	0.0668239	0.0390647
219242_at	CEP63	5.29897e-14	0.418936	0.0542857	0.0924241	5.43267e-05	0.190156	0.0467361	0.0279479	0.00954664	0.235144	0.0897081	0.0328213	1.4425e-13	0.352074	0.0461483	0.113455	0.331587	0.0936453	0.0958168	-0.000597853	0.0293684	0.22212	0.099927	0.0512202
219282_s_at	TRPV2	3.05016e-20	0.422533	0.0441361	0.136183	0.00846293	0.104819	0.0396634	0.01094	4.97137e-09	0.568762	0.0923173	0.176023	4.19399e-32	0.664878	0.0520074	0.266537	0.864328	-0.0322248	0.187941	-0.013111	0.659017	0.0507239	0.114473	-0.0111315
219329_s_at	C2orf28	2.53072e-21	0.753254	0.0763284	0.143567	5.09188e-09	0.502704	0.0846218	0.0596059	1.21493e-06	0.764335	0.151898	0.123252	0.00999892	0.275654	0.106556	0.0125742	0.0314631	0.379368	0.173004	0.048326	0.102456	0.277996	0.168062	0.0232302
219452_at	DPEP2	6.02066e-23	0.284836	0.0276517	0.154546	0.253642	0.0285603	0.0249923	0.000565139	7.29053e-11	0.344745	0.0496107	0.214667	6.87388e-12	0.238232	0.0337946	0.098234	0.59512	0.0421544	0.0789791	-0.00962673	0.759018	0.01712	0.0555955	-0.0125553
219505_at	CECR1	2.86826e-46	0.339918	0.0217107	0.298038	0.00110755	0.0641771	0.0195701	0.0177104	3.37696e-18	0.435001	0.0445464	0.352926	1.83799e-24	0.30604	0.0282319	0.206758	0.382114	0.0563317	0.0640682	-0.00303486	0.0514565	0.125639	0.0634348	0.038497
219594_at	NINJ2	2.59669e-43	0.519511	0.0345567	0.281258	2.89614e-44	0.386734	0.0252398	0.301733	1.50745e-05	0.236782	0.0531511	0.098235	1.15054e-28	0.397622	0.0333308	0.240203	3.609e-11	0.517851	0.0666952	0.441492	0.0121581	0.259811	0.100995	0.0714578
220486_x_at	TMEM164	5.25349e-18	0.543564	0.0607926	0.120724	0.904162	-0.00659004	0.0547062	-0.00182493	0.000544353	0.452943	0.128525	0.0619227	2.60507e-13	0.58455	0.0774992	0.111141	0.275758	0.112513	0.10247	0.00273429	0.151125	-0.248042	0.170947	0.0149163
220761_s_at	TAOK3	4.34397e-18	0.536045	0.0597917	0.121299	0.017617	0.130992	0.0550182	0.00855575	3.22229e-12	0.643737	0.0858118	0.242145	1.27065e-42	0.75156	0.0492377	0.341666	0.167155	0.21408	0.15345	0.0124606	0.178094	0.143289	0.105365	0.011502
220990_s_at	MIR21 /// TMEM49	5.89412e-18	0.440956	0.0493969	0.120375	0.310395	-0.0414444	0.040818	5.71657e-05	1.11233e-05	0.321093	0.0709247	0.101279	2.49414e-07	0.241672	0.046129	0.0558617	0.389813	0.0772283	0.0892773	-0.00336742	0.757742	-0.031629	0.102153	-0.0125407
221059_s_at	COTL1	4.24923e-19	0.275053	0.0297229	0.128305	0.80273	0.00816202	0.0326562	-0.00173597	0.0418943	0.0959769	0.0468208	0.0181723	1.28191e-17	0.67088	0.0752727	0.149277	0.00449623	0.541522	0.184777	0.091887	0.097737	-0.22956	0.136828	0.0242567
221081_s_at	DENND2D	3.17856e-15	0.24453	0.0301678	0.101144	2.4663e-23	0.280465	0.0268858	0.166179	0.0059176	0.114054	0.0409231	0.0376457	2.59214e-27	0.302593	0.0261195	0.229591	0.20233	-0.0873337	0.0678925	0.00865384	0.337042	0.0471721	0.0488084	-0.000903936
221522_at	ANKRD27	6.13514e-16	0.550005	0.0660565	0.106209	0.40274	0.0296569	0.0354155	-0.000552553	2.42307e-05	0.348573	0.0803126	0.0934689	8.16533e-07	0.346456	0.0692603	0.0510004	0.0911149	-0.20388	0.1191	0.0250926	0.268066	-0.169645	0.15199	0.00335593
221711_s_at	C19orf62	2.23774e-27	0.854088	0.0747628	0.183826	2.91596e-42	0.792109	0.0531977	0.289756	2.46425e-08	0.724139	0.123856	0.16094	2.64121e-33	0.615792	0.0470912	0.275523	2.71706e-05	0.568778	0.127101	0.202345	2.92086e-05	0.528739	0.11846	0.20585
221777_at	C12orf52	5.54122e-19	0.265871	0.0288324	0.127508	1.58824e-26	0.309753	0.0275328	0.188382	2.19558e-07	0.289305	0.0535817	0.139956	1.63899e-26	0.269295	0.0236672	0.223241	0.00375093	0.184047	0.0614885	0.0959414	0.00313572	0.202312	0.0661787	0.102595
221804_s_at	FAM45A /// FAM45B	1.62046e-20	0.493897	0.0511862	0.138065	0.126681	-0.0674839	0.0441163	0.00247063	0.802984	-0.0242295	0.0969674	-0.00544897	0.391941	0.0637635	0.0744088	-0.000594678	0.769715	-0.0489106	0.166462	-0.0123325	0.0724578	-0.376356	0.206451	0.0308438
221896_s_at	HIGD1A	3.44142e-19	0.510215	0.0549814	0.128938	8.707e-28	0.438089	0.0378843	0.196999	0.00289577	0.308465	0.102076	0.0448948	0.966972	-0.00325663	0.0786055	-0.0022383	5.32279e-08	0.635988	0.105014	0.322358	2.23476e-06	0.652393	0.126832	0.25857
221979_at	LOC100129250	2.98997e-24	0.416869	0.0391817	0.163267	4.97847e-12	0.307365	0.0435058	0.0829158	0.00796311	0.230132	0.0857105	0.0346476	2.99703e-05	0.173814	0.0412157	0.0361905	0.000432612	0.266253	0.0722496	0.143646	0.172528	0.150117	0.108953	0.0121568
221983_at	FAM134A	4.83136e-10	0.422768	0.0667474	0.0636973	3.41085e-17	0.421215	0.0482984	0.121835	0.000976939	0.354041	0.10553	0.0559612	0.0245537	0.148578	0.0658587	0.00906599	0.240649	-0.159882	0.135165	0.00529413	0.379935	-0.129852	0.146983	-0.00301621
222148_s_at	RHOT1	5.78632e-21	0.629077	0.0643805	0.14112	7.71202e-11	0.439319	0.0661736	0.073749	8.06494e-05	0.663241	0.164196	0.0813318	2.8937e-37	0.754163	0.0537852	0.304399	0.00170017	0.4556	0.139878	0.113567	0.0142613	0.343871	0.136912	0.0677867
222230_s_at	ACTR10	8.41623e-15	0.773929	0.0970698	0.0981345	4.72154e-20	0.874541	0.0916347	0.142744	0.000491858	0.684804	0.192745	0.0629561	4.20873e-06	-0.466966	0.100238	0.0442643	2.1774e-06	1.20729	0.234952	0.253016	3.17113e-06	0.933612	0.184745	0.251575
36936_at	TSTA3	1.43087e-06	0.295537	0.06066	0.0380378	2.138e-43	0.570275	0.0376779	0.296566	4.88827e-09	0.571282	0.0926773	0.176181	3.32345e-16	0.544233	0.0641754	0.136927	4.74452e-06	0.57316	0.116071	0.237682	0.0159251	0.265194	0.107412	0.0652492
40829_at	WDTC1	5.52347e-14	0.598452	0.0776062	0.092295	3.35751e-33	0.677338	0.0526758	0.232998	2.715e-14	0.874676	0.105215	0.282486	1.79594e-24	0.597772	0.0551302	0.20684	0.00626283	0.378278	0.134423	0.0844619	0.263751	0.141389	0.125527	0.0036673
43544_at	MED16	6.19013e-14	0.440546	0.0572485	0.0919403	7.16113e-14	0.347412	0.0451949	0.0969635	1.19449e-12	0.649346	0.0846224	0.250699	1.0112e-07	0.257922	0.0476436	0.0595547	0.583949	-0.0621722	0.113032	-0.00938671	0.945774	-0.00757242	0.110947	-0.0138233

## Sheet: Table S7
Supplementary Table 7: the cancer types abbreviation and full names
TCGA	Detail
ACC	Adrenocortical carcinoma
BLCA	Bladder Urothelial Carcinoma
BRCA	Breast invasive carcinoma
CESC	Cervical squamous cell carcinoma and endocervical adenocarcinoma
CHOL	Cholangio carcinoma
COAD	Colon adenocarcinoma
DLBC	Lymphoid Neoplasm Diffuse Large B-cell Lymphoma
KICH	Kidney Chromophobe
KIRC	Kidney renal clear cell carcinoma
LAML	Acute Myeloid Leukemia
LIHC	Liver hepatocellular carcinoma
LUAD	Lung adenocarcinoma
LUSC	Lung squamous cell carcinoma
OV	Ovarian serous cystadenocarcinoma
PAAD	Pancreatic adenocarcinoma
PCPG	Pheochromocytoma and Paraganglioma
PRAD	Prostate adenocarcinoma
SARC	Sarcoma
STAD	Stomach adenocarcinoma
TGCT	Testicular Germ Cell Tumors
THCA	Thyroid carcinoma
THYM	Thymoma
UCEC	Uterine Corpus Endometrial Carcinoma

## Sheet: Table S8
Supplementary Table 8: the PIP4K2A-related transcriptional factors in multiple cancer types
Cancer type		THCA								LIHC								LUAD								STAD								LUSC								OV
		Normal				Tumor				Normal				Tumor				Normal				Tumor				Normal				Tumor				Normal				Tumor				Normal				Tumor
	Gene	p-value	coefficient	SE	adjusted r2	p-value	coefficient	SE	adjusted r2	p-value	coefficient	SE	adjusted r2	p-value	coefficient	SE	adjusted r2	p-value	coefficient	SE	adjusted r2	p-value	coefficient	SE	adjusted r2	p-value	coefficient	SE	adjusted r2	p-value	coefficient	SE	adjusted r2	p-value	coefficient	SE	adjusted r2	p-value	coefficient	SE	adjusted r2	p-value	coefficient	SE	adjusted r2	p-value	coefficient	SE	adjusted r2
Transcription factors	NCOA1	2.42966e-93	0.874857	0.030208	0.713129	6.47126e-49	0.532185	0.0323659	0.348753	6.45722e-18	0.968824	0.099218	0.372403	1.48037e-41	0.664316	0.043189	0.390319	3.15186e-131	0.941284	0.0236064	0.821183	2.84908e-24	0.461491	0.0431036	0.181625	1.02229e-92	0.961481	0.02623	0.865304	1.14777e-39	0.679698	0.0462078	0.342746	7.46982e-132	0.952178	0.0234082	0.830706	3.38688e-29	0.476756	0.0398179	0.222663	0.368752	0.238675	0.264149	-0.00211453	1.26397e-50	0.665138	0.0386048	0.414445
	RBL2	1.14054e-73	0.677065	0.0285737	0.6245	7.37637e-38	0.415025	0.0296321	0.279541	0.029343	0.160208	0.0728604	0.0235508	1.89774e-13	0.261134	0.0341755	0.1349	1.60463e-107	0.78296	0.0239874	0.75468	0.00529653	0.109086	0.0389533	0.013188	5.24811e-60	0.820057	0.0351361	0.722344	8.11203e-27	0.557286	0.0483675	0.24186	6.17931e-105	0.776633	0.0240726	0.755238	2.69469e-22	0.542908	0.0532395	0.171651	0.143666	0.248387	0.168314	0.0133571	1.83327e-48	0.618585	0.0369629	0.400348
	NFE2	7.10802e-22	0.464912	0.0450456	0.238455	1.18993e-05	-0.10014	0.0226365	0.0356045	2.19845e-08	0.167087	0.0283452	0.175088	0.061325	0.0378759	0.02018	0.00680863	6.17814e-31	0.350824	0.0274229	0.319786	0.0642057	-0.0422122	0.0227588	0.00474331	1.30236e-18	0.439148	0.0452398	0.30847	0.206244	0.0228294	0.0180333	0.00145707	2.39277e-28	0.349693	0.0288185	0.302627	0.45316	0.0153636	0.0204644	-0.000878791	0.0113529	0.0699838	0.027049	0.061429	2.47551e-07	0.144312	0.0275077	0.0596659
	PRMT2	1.54284e-76	0.75209	0.0307707	0.638954	7.9563e-25	0.713137	0.0656595	0.188663	5.87448e-24	0.756036	0.0630716	0.472964	2.83649e-38	0.713829	0.0489864	0.364798	5.26686e-106	0.811009	0.0251826	0.749669	4.41294e-13	0.486809	0.0654672	0.0958743	7.46211e-114	0.871902	0.0183045	0.915621	4.43216e-35	0.82275	0.0604705	0.308345	1.62311e-106	0.811338	0.0247921	0.760479	0.00010603	0.235362	0.0602272	0.0279141	0.0655843	-0.252329	0.135293	0.0276986	1.06883e-47	0.662505	0.0400072	0.395274
	MED16	2.06244e-69	0.75029	0.0332008	0.601981	2.69213e-19	-0.504624	0.0539203	0.146858	0.00609007	0.355236	0.127767	0.0406103	0.280321	-0.0795636	0.0735887	0.000458973	1.16962e-63	0.655004	0.0311897	0.559812	0.80133	-0.00946143	0.0375815	-0.00183268	1.88762e-80	0.90031	0.0288345	0.823316	0.524133	0.0383551	0.0601619	-0.00143925	2.42747e-62	0.653825	0.0314337	0.561567	0.000531646	0.185874	0.053303	0.0219616	0.114395	-0.293369	0.183938	0.0174356	2.94963e-39	0.666603	0.0456814	0.336444
	TCEA1	1.49555e-55	0.672397	0.0352187	0.51892	1.07085e-23	0.412947	0.0390844	0.180288	1.30361e-09	0.73503	0.113971	0.203379	2.08387e-14	0.440374	0.0552824	0.145092	7.61507e-72	0.758507	0.0328981	0.60529	2.10472e-05	0.247297	0.0575974	0.0329304	2.30283e-92	0.927777	0.0254249	0.864249	0.00882075	0.168787	0.0641416	0.0141425	5.44955e-82	0.794414	0.0306978	0.66491	0.00172089	0.182027	0.0577536	0.017658	0.00104719	0.730063	0.21517	0.107804	1.31436e-45	0.673315	0.0418774	0.381208
	TFDP1	0.623497	-0.0680318	0.138458	-0.00225603	3.75575e-20	0.497474	0.0518147	0.153455	2.08153e-07	0.607647	0.111893	0.151963	6.22468e-22	0.437611	0.0425929	0.221263	0.144413	0.173738	0.118765	0.00328397	6.25191e-14	0.384787	0.0498552	0.10265	4.13451e-25	0.834795	0.0704088	0.400415	0.806982	-0.0129722	0.0530606	-0.00228178	0.101273	0.193973	0.118044	0.00501971	0.082263	0.0774972	0.0445071	0.00407166	0.0411514	0.250655	0.120906	0.0365228	8.0626e-41	0.600829	0.0401572	0.347751
	IKZF1	1.62821e-52	0.451044	0.0246055	0.498532	2.38743e-39	0.247355	0.0172455	0.289274	2.91392e-29	0.548155	0.0393742	0.548055	1.09314e-48	0.422817	0.0247063	0.442323	3.55669e-108	0.855425	0.0260567	0.756811	5.8379e-30	0.315343	0.0259837	0.222223	1.60738e-29	0.685162	0.0516319	0.455866	9.17732e-59	0.352551	0.0184453	0.468685	5.37102e-106	0.852669	0.0261772	0.758768	1.3232e-33	0.298883	0.0229298	0.253645	2.34858e-12	0.337117	0.0412413	0.430697	1.53061e-44	0.436674	0.0275828	0.373908
	RXRA	5.12254e-45	0.626419	0.0380803	0.444445	2.115e-10	0.307918	0.0474746	0.0754828	0.153383	0.129694	0.0904058	0.00661022	0.020411	0.133212	0.0572014	0.0118773	9.22367e-75	0.741415	0.0311549	0.620336	9.34955e-15	0.373178	0.0467342	0.109197	8.50499e-94	0.874819	0.0235394	0.868484	2.18154e-06	0.244268	0.0508467	0.0507459	3.52681e-75	0.748733	0.031084	0.632177	0.00994891	0.101786	0.0393364	0.0113299	0.000216613	0.56279	0.145692	0.137946	9.56385e-43	0.559844	0.0363217	0.361418
	TOX	6.34151e-25	0.388773	0.0347385	0.269373	8.11992e-22	0.154804	0.0153858	0.16616	1.96504e-08	0.217459	0.0367495	0.176229	6.30319e-23	0.184006	0.0174305	0.230836	2.01426e-06	0.177257	0.0366655	0.060731	0.00130907	0.0810021	0.0250634	0.0181133	1.89344e-58	0.860715	0.0377715	0.712622	5.31021e-20	0.192087	0.0199049	0.182384	4.8247e-08	0.210959	0.0377712	0.0822296	2.29021e-19	0.21358	0.0227612	0.149046	2.34902e-05	-0.203662	0.0455352	0.17928	3.30124e-10	0.17564	0.0272746	0.0882709
Other	RAC2	1.62611e-46	0.384624	0.0228578	0.455698	1.94981e-23	0.173834	0.0165609	0.178345	2.54102e-26	0.548868	0.0427207	0.507841	2.18654e-41	0.389927	0.0254189	0.389027	4.76575e-73	0.639674	0.0273815	0.611569	2.08282e-31	0.405704	0.0324953	0.23224	7.02421e-34	0.614032	0.0418948	0.505692	2.60467e-22	0.33388	0.0323979	0.20302	1.4101e-73	0.642164	0.0271281	0.624027	0.000142063	0.114734	0.0299219	0.0268314	9.17606e-05	0.238252	0.0580424	0.154103	8.0623e-47	0.477073	0.0291648	0.389406
[truncated: 120 more columns]

## Sheet: Table S9
Supplementary Table 9: Correlation of survival status and expression association of PIP4K2A and its related transcription factors
Cancer type		KIRC					LAML					SARC					BLCA					STAD					LIHC
		Correlation			Survival		Correlation			Survival		Correlation			Survival		Correlation			Survival		Correlation			Survival		Correlation			Survival
	Gene	p-value	adjusted r2	coefficient	log-rank p	direction	p-value	adjusted r2	coefficient	log-rank p	direction	p-value	adjusted r2	coefficient	log-rank p	direction	p-value	adjusted r2	coefficient	log-rank p	direction	p-value	adjusted r2	coefficient	log-rank p	direction	p-value	adjusted r2	coefficient	log-rank p	direction
Transcription Factors	PIP4K2A	/	/	/	<0.0001	+	/	/	/	0.0012	+	/	/	/	0.0359	+	/	/	/	0.0315	+	/	/	/	0.0295	+	/	/	/	0.0168	+
	NCOA1	1.56782e-91	0.540916	0.760718	0.0015	+	7.08092e-19	0.366148	0.650601	NS	NS	1.95336e-10	0.143293	0.327335	NS	NS	2.90095e-10	0.0913343	0.363395	NS	NS	1.14777e-39	0.342746	0.679698	0.02	+	1.48037e-41	0.390319	0.664316	0.01	+
	RBL2	5.04897e-55	0.369233	0.613213	0.0011	+	1.43613e-14	0.289124	0.558711	NS	NS	6.68767e-16	0.222263	0.348873	NS	NS	0.00449882	0.017334	0.145007	NS	NS	8.11203e-27	0.24186	0.557286	NS	NS	1.89774e-13	0.1349	0.261134	NS	NS
	NFE2	2.28109e-05	0.031605	0.114317	NS	NS	0.102613	0.00974841	0.0920375	NS	NS	0.0140634	0.0195099	-0.0515989	0.01	-	3.38252e-13	0.120578	0.133228	0.031	+	0.206244	0.00145707	0.0228294	NS	NS	0.061325	0.00680863	0.0378759	0.0437	+
	PRMT2	3.63454e-36	0.256972	0.733151	0.014	+	8.83083e-07	0.127078	0.366393	0.002	+	0.0202641	0.0170463	0.159566	NS	NS	2.91064e-13	0.121219	0.606239	0.022	+	4.43216e-35	0.308345	0.82275	0.03	+	2.83649e-38	0.364798	0.713829	0.0025	+
	MED16	0.415414	-0.000634998	-0.04144	NS	NS	0.785933	-0.00541289	-0.0190112	0.0125	+	1.69654e-10	0.144216	-0.456878	NS	NS	4.09434e-05	0.0383777	-0.303064	0.0284	-	0.524133	-0.00143925	0.0383551	0.0144	-	0.280321	0.000458973	-0.0795636	NS	NS
	TCEA1	4.07129e-42	0.294374	0.64439	0.038	+	1.21551e-11	0.231741	0.610613	NS	NS	4.52789e-13	0.182236	0.39633	0.02	+	8.76156e-14	0.12633	0.457213	NS	NS	0.00882075	0.0141425	0.168787	0.029	+	2.08387e-14	0.145092	0.440374	0.03	+
	TFDP1	4.23211e-46	0.318368	0.697598	<0.0001	+	0.000200438	0.0725012	0.261041	0.0352	+	9.99e-07	0.0858483	0.240387	0.004	+	1.71221e-15	0.142896	0.429654	0.0397	+	0.806982	-0.00228178	-0.0129722	0.01	-	6.22468e-22	0.221263	0.437611	<0.0001	+
	IKZF1	2.19713e-88	0.528164	0.486015	0.03	+	1.80117e-20	0.392554	0.749001	NS	NS	0.000204866	0.0488252	0.107733	0.02	-	1.50342e-63	0.502232	0.36745	NS	NS	9.17732e-59	0.468685	0.352551	NS	NS	1.09314e-48	0.442323	0.422817	NS	NS
	RXRA	7.02222e-41	0.286757	0.538347	1.1e-06	+	8.46612e-05	0.0812946	0.134946	NS	NS	0.0135194	0.0197772	0.169607	NS	NS	0.0549623	0.00661753	-0.104737	0.045	+	2.18154e-06	0.0507459	0.244268	0.003	-	0.020411	0.0118773	0.133212	NS	NS
	TOX	3.34569e-43	0.300993	0.259174	NS	NS	3.75677e-05	0.0895507	0.126356	NS	NS	0.00552379	0.0258948	0.0646258	NS	NS	8.90183e-50	0.418104	0.286798	NS	NS	5.31021e-20	0.182384	0.192087	0.04	+	6.30319e-23	0.230836	0.184006	0.01	+
Other	RAC2	6.22989e-34	0.242433	0.340673	0.0164	-	0.0165207	0.0274881	0.191961	0.0014	+	0.392	-0.00103108	-0.0261583	0.0269	-	8.10418e-24	0.219514	0.294783	0.0121	-	2.60467e-22	0.20302	0.33388	NS	NS	2.18654e-41	0.389027	0.389927	NS	NS

## Sheet: Table S10
Supplementary Table 10: Prediction of binding site of transcription factors in PIP4K2A promoter or enhancer region
	Model ID	Model name	Score	Relative score	Start	End	Strand	predicted site sequence
Transcript 1	MA0159.1	RARA::RXRA	12.133	0.840766	3912	3928	1	AGGTCAGGGGTGGGGCA
	MA0841.1	NFE2	2.158	0.809628	144	154	-1	CAGGAATCATC
	MA0841.1	NFE2	2.771	0.8166	1774	1784	1	CATAACTCACA
	MA0841.1	NFE2	2.947	0.818601	2492	2502	1	TGTGACTCTTC
	MA0841.1	NFE2	4.598	0.837377	4512	4522	-1	GGTGGCTCATG
	MA0841.1	NFE2	5.999	0.85331	4512	4522	1	CATGAGCCACC
Transcript 2	MA0159.1	RARA::RXRA	10.452	0.81065	704	720	1	AGATCAGCAGGAGGCTA
	MA0159.1	RARA::RXRA	11.669	0.832453	925	941	-1	GAGTCAGGCAGAAGTCA
	MA0841.1	NFE2	5.465	0.847237	241	251	-1	ACTGACTCACT
	MA0841.1	NFE2	2.8	0.81693	241	251	1	AGTGAGTCAGT
	MA0841.1	NFE2	5.132	0.84345	245	255	-1	AATGACTGACT
	MA0841.1	NFE2	2.434	0.812767	245	255	1	AGTCAGTCATT
	MA0841.1	NFE2	6.936	0.863966	4014	4024	-1	CATGAATCACT
	MA0841.1	NFE2	5.64	0.849228	4014	4024	1	AGTGATTCATG
